# Supplementary material for: Activation of plant immunity by exposure to dinitrogen pentoxide gas generated from air using plasma technology
Source: PLoS One. 2022 Jun 24;17(6):e0269863. doi: 10.1371/journal.pone.0269863 (PMC9231731; doi:10.1371/journal.pone.0269863)
Supplement: S1 Table — (XLSX) [file pone.0269863.s007.xlsx]

## Sheet: S1 Table
S1 Table. Primers used in this study.
Gene name	Accession	Forward (5'-3')	Reverse (5'-3')
COI1*	AT2G39940	ATCTCTTTTGATTGGATGCAAGA	CATTAAACCTTCATCTGATTCACCTACGTAACCCAGCAGAAT
RHIP1	AT4G26410	GAGCTGAAGTGGCTTCCATGAC	GGTCCGACATACCCATGATCC
Pst OprF	NC_004578.1	GGCCATTGGTACTATTGTTGCC	ACAGGTTGCCGTTGTTTTTGAA
ACT2	AT3G18780	GGTAACATTGTGCTCAGTGGTGG	GGTGCAACGACCTTAATCTTCAT
PDF1.2	AT5G44420	ATGCATGCAAGAATCAGTGC	AATACACACGATTTAGCACC
PDF1.4	AT1G19610	GAGGAGAAGCAAGACATGGACA	GTAGCAGAAACATGCGAAACCC
PR4	AT3G04720	AGGCTTGGATTTGGATGTAGCA	CATGTTTCTGGAATCAGGCTGC
ORA59	AT1G06160	ACAACACTTGTGGTTCTTGAGG	TACACGGCCATCACATCTCTTC
WRKY25	AT2G30250	CGGCGTTGACTGTTACGAAG	GGAAGAGGTGGTGGTTGAGC
WRKY26	AT5G07100	CTGATGACGGCTACAATTGGC	TGCATTTGAAGTAACTCCTCGG
WRKY33	AT2G38470	TTTTGGTTACGCCATGAACA	GGGCATAAACGAATCGAAAA
CYP71A12	AT2G30750	TAGACAGGATCAACGGTTTCAA	TGGAATCCAATACTCTTCTCGC
CYP71A13	AT2G30770	GGAAGTGAGTCGAGGGTTTAGC	AATCCGCTTTATCGTTACTCGC
PAD3	AT3G26830	AGCCTTCTTTCAAGTTCTTCACC	CAGATATTTAGAAGCTGACTCCAAC
PEN2	AT2G44490	TGGTGAAGTAGCGGAACAGAG	TGGCTTGATGAATAGCGTGGA
NIT2	AT3G44300	CGTCAGTTCATGTCACTCCTATG	TGGTTGTAGAATGTAGGGTAACAC
PR1	AT2G14610	CTCGGAGCTACGCAGAACAACT	TTCTCGCTAACCCACATGTTCA
VSP2	AT5G24770	CGGGTCGGTCTTCTCTGTTC	CCAAAGGACTTGCCCTA
*This primer was used for screening of coil1-1 homozygous mutant. PCR product was digested by EcoRI to detect dCAPS marker.
