# Supplementary material for: Activation of plant immunity by exposure to dinitrogen pentoxide gas generated from air using plasma technology
Source: PLoS One. 2022 Jun 24;17(6):e0269863. doi: 10.1371/journal.pone.0269863 (PMC9231731; doi:10.1371/journal.pone.0269863)
Supplement: S2 Table — (XLSX) [file pone.0269863.s008.xlsx]

## Sheet: S2 Table 
S2 Table. Genes whose transcript abundance increased more than twofold after exposure to N2O5 gas compared to air control in RNA-seq analysis.
Gene_ID	locus_tag	Gene_Symbol	Description	Fold change (N2O5/Air)
815949	AT2G14610	PR1	pathogenesis-related protein 1	306.165
818289	AT2G37130	.	Peroxidase superfamily protein	140.932
834469	AT5G44420	PDF1.2	plant defensin 1.2	139.236
3769408	AT3G41768	.	18S ribosomal RNA	69.2667
28716259	AT1G05163	.	other RNA	52.9097
28717527	AT2G03865	.	uncharacterized misc_RNA	47.8219
818489	AT2G39030	NATA1	Acyl-CoA N-acyltransferases (NAT) superfamily protein	45.9938
3767991	AT2G01010	.	18S ribosomal RNA	45.6316
3767992	AT2G01020	.	5S ribosomal RNA	37.2619
840293	AT1G33960	AIG1	P-loop containing nucleoside triphosphate hydrolases superfamily protein	24.97
837125	AT1G06160	ORA59	octadecanoid-responsive AP2/ERF 59	24.6164
826861	AT4G12490	.	Bifunctional inhibitor/lipid-transfer protein/seed storage 2S albumin superfamily protein	22.3772
826734	AT4G11320	.	Papain family cysteine protease	21.6197
28717528	AT2G03875	.	uncharacterized misc_RNA	18.1601
823994	AT3G48360	BT2	BTB and TAZ domain protein 2	16.6574
1466252	ArthCr087	rrn23S	23S ribosomal RNA	16.3015
818952	AT2G43510	TI1	trypsin inhibitor protein 1	16.0351
28721065	AT5G09130	.	other RNA	15.3076
827238	AT4G15610	.	Uncharacterized protein family (UPF0497)	14.0463
831012	AT5G11410	.	Protein kinase superfamily protein	14.0116
834285	AT5G42760	.	Leucine carboxyl methyltransferase	13.8166
3769409	AT3G41979	.	5.8S ribosomal RNA	13.6188
820815	AT3G15720	.	Pectin lyase-like superfamily protein	13.3855
820648	AT3G14280	.	LL-diaminopimelate aminotransferase	13.325
830601	AT5G07100	WRKY26	WRKY DNA-binding protein 26	13.0849
833700	AT5G37260	RVE2	Homeodomain-like superfamily protein	12.3014
5007726	AT1G26762	.	transmembrane protein	12.1101
28718911	AT3G06365	.	uncharacterized misc_RNA	11.8655
833862	AT5G38710	.	Methylenetetrahydrofolate reductase family protein	11.7485
841633	AT1G52040	MBP1	myrosinase-binding protein 1	11.7014
818181	AT2G36080	ABS2	AP2/B3-like transcriptional factor family protein	11.3038
822249	AT3G26445	.	beta-1,4-N-acetylglucosaminyltransferase family protein	11.0856
7922447	AT3G15536	.	other RNA	10.6578
821934	AT3G23550	.	MATE efflux family protein	10.4028
821027	AT3G17609	HYH	HY5-homolog	10.3544
827073	AT4G01895	.	systemic acquired resistance (SAR) regulator protein NIMIN-1-like protein	10.3544
841629	AT1G52000	.	Mannose-binding lectin superfamily protein	9.4822
819222	AT2G46150	.	Late embryogenesis abundant (LEA) hydroxyproline-rich glycoprotein family	9.45066
816754	AT2G22200	.	Integrase-type DNA-binding superfamily protein	9.43168
832715	AT5G26731	.	hypothetical protein	9.43168
7922487	AT2G05171	.	.	9.43168
28717850	AT2G07850	.	other RNA	9.43168
6240993	AT2G30766	.	hypothetical protein	9.41753
828064	AT4G02330	ATPMEPCRB	Plant invertase/pectin methylesterase inhibitor superfamily	9.39785
828899	AT4G27860	MEB1	vacuolar iron transporter (VIT) family protein	9.27281
817039	AT2G25000	WRKY60	WRKY DNA-binding protein 60	9.14273
839392	AT1G03850	GRXS13	Glutaredoxin family protein	9.08475
28719933	AT4G07635	.	other RNA	8.98528
828425	AT4G23260	CRK18	cysteine-rich RLK (RECEPTOR-like protein kinase) 18	8.92785
842880	AT1G65690	.	Late embryogenesis abundant (LEA) hydroxyproline-rich glycoprotein family	8.83839
836150	AT5G60280	.	Concanavalin A-like lectin protein kinase family protein	8.8076
842405	AT1G61120	TPS04	terpene synthase 04	8.79421
3766777	AT1G21525	.	.	8.79421
7922414	AT2G35743	.	.	8.5524
10723111	AT4G27852	.	other RNA	8.5524
28718129	AT2G09335	.	other RNA	8.5524
842644	AT1G63380	.	NAD(P)-binding Rossmann-fold superfamily protein	8.53888
842731	AT1G64260	.	MuDR family transposase	8.53888
821732	AT3G21780	UGT71B6	UDP-glucosyl transferase 71B6	8.53402
827458	AT4G17470	.	alpha/beta-Hydrolases superfamily protein	8.41131
28721276	AT5G57785	.	hypothetical protein	8.23063
830856	AT5G09950	MEF7	Tetratricopeptide repeat (TPR)-like superfamily protein	8.09248
820178	AT3G10150	PAP16	purple acid phosphatase 16	8.06484
1466254	ArthCr086	rrn16S	16S ribosomal RNA	7.95165
830443	AT5G05600	.	2-oxoglutarate (2OG) and Fe(II)-dependent oxygenase superfamily protein	7.80158
838756	AT1G21550	.	Calcium-binding EF-hand family protein	7.79032
838856	AT1G22500	ATL15	RING/U-box superfamily protein	7.78781
1466256	ArthCt109	rrn4.5S	4.5S ribosomal RNA	7.708
3771540	AT5G60285	.	tRNA-Leu	7.708
4042816	ArthCr090	.	4.5S ribosomal RNA	7.708
817315	AT2G27690	CYP94C1	cytochrome P450, family 94, subfamily C, polypeptide 1	7.64608
818251	AT2G36790	UGT73C6	UDP-glucosyl transferase 73C6	7.62384
837061	AT1G05575	.	transmembrane protein	7.62384
842584	AT1G62840	.	ankyrin repeat/KH domain protein (DUF1442)	7.62384
826731	AT4G11290	.	Peroxidase superfamily protein	7.59119
838076	AT1G15125	.	S-adenosyl-L-methionine-dependent methyltransferases superfamily protein	7.58274
818518	AT2G39330	JAL23	jacalin-related lectin 23	7.43725
4042819	ArthCr088	.	16S ribosomal RNA	7.34717
837957	AT1G13970	.	beta-hexosaminidase (DUF1336)	7.32044
838728	AT1G21310	EXT3	extensin 3	7.32044
832590	AT5G25190	ESE3	Integrase-type DNA-binding superfamily protein	7.23557
822443	AT3G28170	.	hypothetical protein	7.19969
835545	AT5G54570	BGLU41	beta glucosidase 41	7.19969
28716915	AT1G08815	.	uncharacterized misc_RNA	7.19969
836716	AT5G65870	PSK5	phytosulfokine 5 precursor	7.18718
838548	AT1G19610	PDF1.4	defensin-like protein	7.06538
818403	AT2G38240	.	2-oxoglutarate (2OG) and Fe(II)-dependent oxygenase superfamily protein	7.05065
824096	AT3G49340	.	Cysteine proteinases superfamily protein	7.05065
832487	AT5G24200	.	alpha/beta-Hydrolases superfamily protein	6.96007
818961	AT2G43590	.	Chitinase family protein	6.94231
837300	AT1G07850	.	transferring glycosyl group transferase (DUF604)	6.86361
28717829	AT2G07652	.	hypothetical protein	6.86361
28719324	AT3G26539	.	hypothetical protein	6.75329
835970	AT5G58570	.	transmembrane protein	6.65833
821553	AT3G20100	CYP705A19	cytochrome P450, family 705, subfamily A, polypeptide 19	6.56292
824190	AT3G50280	.	HXXXD-type acyl-transferase family protein	6.51773
3768932	AT3G25597	.	transmembrane protein	6.41085
831691	AT5G01880	.	RING/U-box superfamily protein	6.41025
841670	AT1G52400	BGLU18	beta glucosidase 18	6.35358
815394	AT2G07721	.	hypothetical protein	6.30689
824420	AT3G52540	OFP18	ovate family protein 18	6.30689
834295	AT5G42840	.	Cysteine/Histidine-rich C1 domain family protein	6.30689
5008231	AT5G28262	.	other RNA	6.30689
839591	AT1G27020	.	plant/protein	6.29336
843667	AT1G73325	.	Kunitz family trypsin and protease inhibitor protein	6.24575
831561	AT5G16980	.	Zinc-binding dehydrogenase family protein	6.23368
823902	AT3G47480	.	Calcium-binding EF-hand family protein	6.2133
839389	AT1G02900	RALF1	rapid alkalinization factor 1	6.10686
2746219	AT5G67245	.	hypothetical protein	6.10686
842743	AT1G64360	.	hypothetical protein	5.90183
836485	AT5G63650	SNRK2.5	SNF1-related protein kinase 2.5	5.89888
5008298	AT5G44572	.	transmembrane protein	5.871
814885	AT2G03560	.	F-box only protein (DUF295)	5.86049
816824	AT2G22930	.	UDP-Glycosyltransferase superfamily protein	5.86049
840263	AT1G33720	CYP76C6	cytochrome P450, family 76, subfamily C, polypeptide 6	5.81692
814904	AT2G03770	.	P-loop containing nucleoside triphosphate hydrolases superfamily protein	5.80346
3767024	AT1G36680	.	hypothetical protein	5.80346
5008166	AT4G26288	.	hypothetical protein	5.71363
3771278	AT5G35495	.	hypothetical protein	5.62005
825372	AT3G61990	OMTF3	S-adenosyl-L-methionine-dependent methyltransferases superfamily protein	5.61237
840990	AT1G43910	.	P-loop containing nucleoside triphosphate hydrolases superfamily protein	5.58219
838052	AT1G14870	PCR2	PLANT CADMIUM RESISTANCE 2	5.54433
816256	AT2G17500	.	Auxin efflux carrier family protein	5.53265
819632	AT3G04720	PR4	pathogenesis-related 4	5.53183
827215	AT4G15440	HPL1	hydroperoxide lyase 1	5.52027
829521	AT4G33790	CER4	Jojoba acyl CoA reductase-related male sterility protein	5.51622
822221	AT3G26200	CYP71B22	cytochrome P450, family 71, subfamily B, polypeptide 22	5.50901
821484	AT3G19500	.	basic helix-loop-helix (bHLH) DNA-binding superfamily protein	5.50007
822137	AT3G25510	.	disease resistance protein (TIR-NBS-LRR class) family protein	5.46096
824893	AT3G57260	BGL2	beta-1,3-glucanase 2	5.4236
828681	AT4G25760	GDU2	glutamine dumper 2	5.41409
836502	AT5G63820	.	hypothetical protein (DUF626)	5.41409
837928	AT1G13670	.	hypothetical protein	5.41409
3771479	AT5G50315	.	hypothetical protein	5.41409
830087	AT4G39320	.	microtubule-associated protein-like protein	5.38638
832686	AT5G26170	WRKY50	WRKY DNA-binding protein 50	5.38638
6241488	AT3G54363	.	hypothetical protein	5.28004
818182	AT2G36090	.	F-box family protein	5.19667
28716207	AT1G04917	.	other RNA	5.19667
28719335	AT3G28875	.	serine/threonine-protein phosphatase 6 regulatory ankyrin repeat subunit C-like protein	5.19667
819763	AT3G05935	.	hypothetical protein	5.08476
841820	AT1G53830	PME2	pectin methylesterase 2	5.0293
832164	AT5G20420	CHR42	chromatin remodeling 42	5.01654
28720205	AT4G34800	.	SAUR-like auxin-responsive protein family	5.01654
822257	AT3G26500	PIRL2	plant intracellular ras group-related LRR 2	4.99708
834780	AT5G47330	.	alpha/beta-Hydrolases superfamily protein	4.97579
836093	AT5G59720	HSP18.2	heat shock protein 18.2	4.9677
28717681	AT2G05875	.	other RNA	4.9677
822448	AT3G28220	.	TRAF-like family protein	4.95573
834465	AT5G44390	.	FAD-binding Berberine family protein	4.95499
827551	AT4G18250	.	receptor Serine/Threonine kinase-like protein	4.93232
828431	AT4G23320	CRK24	cysteine-rich RLK (RECEPTOR-like protein kinase) 24	4.91938
822413	AT3G27900	.	hypothetical protein (DUF1184)	4.89328
4042814	ArthCr089	.	23S ribosomal RNA	4.8884
828031	AT4G00700	.	C2 calcium/lipid-binding plant phosphoribosyltransferase family protein	4.87766
843010	AT1G66920	.	Protein kinase superfamily protein	4.80114
6241398	AT2G06002	.	other RNA	4.79608
817788	AT2G32280	.	GPI inositol-deacylase C, putative (DUF1218)	4.72168
824369	AT3G52060	.	core-2/I-branching beta-1,6-N-acetylglucosaminyltransferase family protein	4.70047
28718279	AT2G16367	.	.	4.67947
814946	AT2G04100	.	MATE efflux family protein	4.64671
815023	AT2G04795	.	hypothetical protein	4.62519
818917	AT2G43150	.	Proline-rich extensin-like family protein	4.62519
838043	AT1G14780	.	MAC/Perforin domain-containing protein	4.62519
28717295	AT1G34044	.	.	4.62519
818166	AT2G35930	PUB23	plant U-box 23	4.6094
838846	AT1G22400	UGT85A1	UDP-Glycosyltransferase superfamily protein	4.59824
821052	AT3G02850	SKOR	STELAR K+ outward rectifier	4.58988
822447	AT3G28210	PMZ	zinc finger (AN1-like) family protein	4.58988
836646	AT5G65210	TGA1	bZIP transcription factor family protein	4.58971
841440	AT1G50180	.	NB-ARC domain-containing disease resistance protein	4.53863
830357	AT5G01570	.	plectin-like protein	4.5213
28718482	AT3G01405	.	uncharacterized misc_RNA	4.5213
841657	AT1G52270	.	hypothetical protein	4.50648
823423	AT3G43430	.	RING/U-box superfamily protein	4.46179
826663	AT4G10695	.	CDC68-like protein	4.46179
832547	AT5G24780	VSP1	vegetative storage protein 1	4.44982
6240548	AT4G11911	.	STAY-GREEN-like protein	4.43908
817065	AT2G25270	.	transmembrane protein	4.41753
5007894	AT2G21188	.	other RNA	4.41207
830326	AT5G04470	SIM	cyclin-dependent protein kinase inhibitor	4.3954
834337	AT5G43190	.	Galactose oxidase/kelch repeat superfamily protein	4.3954
6241065	AT3G13061	.	other RNA	4.3954
820577	AT3G13682	LDL2	LSD1-like2	4.3854
818954	AT2G43530	.	scorpion toxin-like knottin superfamily protein	4.36669
839970	AT1G30860	.	RING/U-box superfamily protein	4.35393
844031	AT1G76960	.	transmembrane protein	4.35078
821469	AT3G19350	MPC	maternally expressed pab C-terminal	4.28649
823624	AT3G44900	CHX4	cation/H+ exchanger 4	4.28649
3768621	AT2G05240	.	hypothetical protein	4.28649
28716498	AT1G06453	.	other RNA	4.28649
841671	AT1G52410	TSA1	TSK-associating protein 1	4.2837
818505	AT2G39200	MLO12	Seven transmembrane MLO family protein	4.27265
821780	AT3G22160	.	VQ motif-containing protein	4.27265
818647	AT2G40520	.	Nucleotidyltransferase family protein	4.27179
830547	AT5G06590	.	hypothetical protein	4.27029
831325	AT5G14730	.	hypothetical protein	4.27029
841501	AT1G50790	.	Plant mobile domain protein family	4.26772
823918	AT3G47640	PYE	basic helix-loop-helix (bHLH) DNA-binding superfamily protein	4.25088
820890	AT3G16420	PBP1	PYK10-binding protein 1	4.19945
2745592	AT2G42395	.	hypothetical protein	4.19706
3769679	AT3G47875	.	hypothetical protein	4.19706
817667	AT2G31110	.	trichome birefringence-like protein (DUF828)	4.16646
827352	AT4G16535	.	leukocyte receptor cluster-like protein	4.16646
844164	AT1G78290	SNRK2-8	Protein kinase superfamily protein	4.16646
837648	AT1G11070	.	hydroxyproline-rich glycoprotein family protein	4.09964
840630	AT1G37130	NIA2	nitrate reductase 2	4.09872
844088	AT1G77520	.	O-methyltransferase family protein	4.09195
826972	AT4G13410	ATCSLA15	Nucleotide-diphospho-sugar transferases superfamily protein	4.06734
816773	AT2G22420	.	Peroxidase superfamily protein	4.05387
827957	AT4G01790	.	Ribosomal protein L7Ae/L30e/S12e/Gadd45 family protein	4.05119
842636	AT1G63300	.	Myosin heavy chain-related protein	4.04509
820895	AT3G16470	JR1	Mannose-binding lectin superfamily protein	4.02389
823067	AT3G32980	.	Peroxidase superfamily protein	4.01942
836103	AT5G59820	RHL41	C2H2-type zinc finger family protein	4.00668
829853	AT4G36990	HSF4	heat shock factor 4	3.99474
817288	AT2G27430	.	ARM repeat superfamily protein	3.98309
824337	AT3G51740	IMK2	inflorescence meristem receptor-like kinase 2	3.98309
828334	AT4G22390	.	F-box associated ubiquitination effector family protein	3.98309
28719320	AT3G26135	.	2-oxoglutarate/Fe(II)-dependent oxygenase family protein	3.98309
827542	AT4G18170	WRKY28	WRKY DNA-binding protein 28	3.97979
842654	AT1G63480	.	AT hook motif DNA-binding family protein	3.9718
828603	AT4G25000	AMY1	alpha-amylase-like protein	3.97057
3769846	AT4G04410	.	hypothetical protein	3.96514
817274	AT2G27310	.	F-box family protein	3.93584
819874	AT3G06890	.	transmembrane protein	3.93584
823679	AT3G45410	.	Concanavalin A-like lectin protein kinase family protein	3.93584
843107	AT1G67810	SUFE2	sulfur E2	3.93584
5007807	AT1G56165	.	other RNA	3.93584
838719	AT1G21240	WAK3	wall associated kinase 3	3.92036
5008150	AT4G21065	.	Tetratricopeptide repeat (TPR)-like superfamily protein	3.91267
817493	AT2G29440	GSTU6	glutathione S-transferase tau 6	3.90703
825818	AT4G04810	MSRB4	methionine sulfoxide reductase B4	3.90703
818945	AT2G43440	.	F-box and associated interaction domains-containing protein	3.90683
841722	AT1G52890	NAC019	NAC domain containing protein 19	3.90674
817176	AT2G26360	.	Mitochondrial substrate carrier family protein	3.88764
28716447	AT1G06177	.	other RNA	3.88764
821725	AT3G21710	.	transmembrane protein	3.87369
829141	AT4G30180	.	hypothetical protein	3.86318
843826	AT1G74870	.	RING/U-box superfamily protein	3.85497
28720145	AT4G18253	.	receptor Serine/Threonine kinase-like protein	3.85205
834606	AT5G45670	.	GDSL-like Lipase/Acylhydrolase superfamily protein	3.85013
842457	AT1G61610	.	S-locus lectin protein kinase family protein	3.83994
835756	AT5G56550	OXS3	oxidative stress 3	3.81608
816282	AT2G17730	NIP2	NEP-interacting protein 2	3.81074
28720173	AT4G22755	.	methylsterol monooxygenase 1-3	3.80412
822453	AT3G28270	.	transmembrane protein, putative (DUF677)	3.79751
843806	AT1G74670	GASA6	Gibberellin-regulated family protein	3.77449
831535	AT5G18065	.	target of trans acting-siR480/255 protein	3.76035
818971	AT2G43690	.	Concanavalin A-like lectin protein kinase family protein	3.75482
828414	AT4G23150	CRK7	cysteine-rich RLK (RECEPTOR-like protein kinase) 7	3.74657
831845	AT5G02190	PCS1	Eukaryotic aspartyl protease family protein	3.73293
835012	AT5G49520	WRKY48	WRKY DNA-binding protein 48	3.73293
837915	AT1G02610	.	RING/FYVE/PHD zinc finger superfamily protein	3.7244
815182	AT2G06255	ELF4-L3	ELF4-like 3	3.72211
818977	AT2G43745	.	jacalin lectin-like protein	3.70605
836660	AT5G65350	HTR11	histone 3 11	3.70605
842139	AT1G57630	.	Toll-Interleukin-Resistance (TIR) domain family protein	3.70605
823993	AT3G48350	CEP3	Cysteine proteinases superfamily protein	3.69725
818364	AT2G37880	.	MIZU-KUSSEI-like protein (Protein of unknown function, DUF617)	3.6797
821359	AT3G18300	.	hypothetical protein	3.6797
3771375	AT5G39535	.	tRNA-Pro	3.6797
816657	AT2G21200	.	SAUR-like auxin-responsive protein family	3.63017
829308	AT4G31800	WRKY18	WRKY DNA-binding protein 18	3.62195
835362	AT5G52850	.	Pentatricopeptide repeat (PPR) superfamily protein	3.61407
821112	AT3G02550	LBD41	LOB domain-containing protein 41	3.58752
828419	AT4G23200	CRK12	cysteine-rich RLK (RECEPTOR-like protein kinase) 12	3.58409
828974	AT4G28560	RIC7	ROP-interactive CRIB motif-containing protein 7	3.57822
821863	AT3G22910	.	ATPase E1-E2 type family protein / haloacid dehalogenase-like hydrolase family protein	3.57247
822758	AT3G30460	.	RING/U-box superfamily protein	3.56768
844092	AT1G77570	.	Winged helix-turn-helix transcription repressor DNA-binding protein	3.56768
5007665	AT1G05835	.	PHD finger protein	3.56768
838310	AT1G17380	JAZ5	jasmonate-zim-domain protein 5	3.55893
838297	AT1G17260	AHA10	autoinhibited H[+]-ATPase isoform 10	3.5372
838444	AT1G18630	GR-RBP6	glycine-rich RNA-binding protein 6	3.5372
843337	AT1G70000	.	myb-like transcription factor family protein	3.51537
822169	AT3G25780	AOC3	allene oxide cyclase 3	3.51334
834693	AT5G46500	.	protein VARIATION IN COMPOUND TRIGGERED ROOT growth protein	3.50236
821353	AT3G18250	.	Putative membrane lipoprotein	3.47627
821825	AT3G22540	.	hypothetical protein (DUF1677)	3.47627
7922423	AT5G54148	.	sarcosine dehydrogenase-2C protein	3.47627
10723046	AT4G39925	.	AT hook motif DNA-binding family protein	3.47627
815687	AT2G12170	.	hypothetical protein	3.47473
831162	AT5G13220	JAZ10	jasmonate-zim-domain protein 10	3.47473
6240664	AT3G44798	.	other RNA	3.47473
837029	AT1G05300	ZIP5	zinc transporter 5 precursor	3.47322
842816	AT1G65080	.	Membrane insertion protein, OxaA/YidC with tetratricopeptide repeat domain-containing protein	3.43966
830011	AT4G38540	.	FAD/NAD(P)-binding oxidoreductase family protein	3.43049
834032	AT5G40340	.	Tudor/PWWP/MBT superfamily protein	3.4172
820929	AT3G16770	EBP	ethylene-responsive element binding protein	3.41299
841856	AT1G54160	NF-YA5	nuclear factor Y, subunit A5	3.40501
819554	AT3G03990	.	alpha/beta-Hydrolases superfamily protein	3.40294
822298	AT3G26830	PAD3	Cytochrome P450 superfamily protein	3.3917
823637	AT3G45020	.	Ribosomal L18p/L5e family protein	3.39011
834721	AT5G46780	.	VQ motif-containing protein	3.35228
843108	AT1G67820	.	Protein phosphatase 2C family protein	3.35228
5008028	AT3G24518	.	other RNA	3.35228
28719762	AT4G06265	.	other RNA	3.35228
843625	AT1G72940	.	Toll-Interleukin-Resistance (TIR) domain-containing protein	3.34974
829720	AT4G35685	.	DNA-directed RNA polymerase III subunit	3.34175
832118	AT5G19960	.	RNA-binding (RRM/RBD/RNP motifs) family protein	3.34175
5008223	AT5G24352	.	Serine/threonine-protein kinase WNK (With No Lysine)-like protein	3.33205
28717346	AT1G52342	.	hypothetical protein	3.32516
816031	AT2G15390	FUT4	fucosyltransferase 4	3.3101
830943	AT5G10760	.	Eukaryotic aspartyl protease family protein	3.30251
843929	AT1G75960	.	AMP-dependent synthetase and ligase family protein	3.28231
830902	AT5G10380	RING1	RING/U-box superfamily protein	3.27033
822463	AT3G28345	ABCB15	ABC transporter family protein	3.2688
834444	AT5G44210	ERF9	erf domain protein 9	3.2688
835854	AT5G57500	.	Galactosyltransferase family protein	3.2688
842687	AT1G63840	.	RING/U-box superfamily protein	3.2688
3766761	AT1G20015	.	snoRNA	3.2688
28721053	AT5G09065	.	other RNA	3.2688
843078	AT1G67570	.	zinc finger CONSTANS-like protein (DUF3537)	3.26485
824485	AT3G53190	.	Pectin lyase-like superfamily protein	3.25338
816703	AT2G21650	MEE3	Homeodomain-like superfamily protein	3.25247
832254	AT5G21940	.	hybrid signal transduction histidine kinase M-like protein	3.25232
819854	AT3G06690	.	putative acyl-coenzyme A oxidase	3.24689
831833	AT5G01250	.	alpha 1,4-glycosyltransferase family protein	3.24648
832043	AT5G19230	.	Glycoprotein membrane precursor GPI-anchored	3.24648
832651	AT5G25820	.	Exostosin family protein	3.24648
3770265	AT4G09480	.	hypothetical protein	3.24648
5008210	AT5G14545	MIR398b	microRNA ath-MIR398b precursor	3.24648
839251	AT1G01680	PUB54	plant U-box 54	3.22778
829907	AT4G37520	.	Peroxidase superfamily protein	3.20932
822546	AT3G29034	.	transmembrane protein	3.20876
825378	AT3G62050	.	Putative endonuclease or glycosyl hydrolase	3.20876
817115	AT2G25735	.	hypothetical protein	3.20222
839325	AT1G04040	.	HAD superfamily, subfamily IIIB acid phosphatase	3.19589
820973	AT3G17160	.	hypothetical protein	3.1934
824349	AT3G51860	CAX3	cation exchanger 3	3.1934
841540	AT1G51170	UCN	Protein kinase superfamily protein	3.1934
828854	AT4G27450	.	aluminum induced protein with YGL and LRDR motifs	3.19239
834905	AT5G48490	.	Bifunctional inhibitor/lipid-transfer protein/seed storage 2S albumin superfamily protein	3.18318
815979	AT2G14900	.	Gibberellin-regulated family protein	3.17983
825388	AT3G62150	ABCB21	P-glycoprotein 21	3.17043
832691	AT5G26220	.	ChaC-like family protein	3.16933
28721007	AT5G08835	.	other RNA	3.16736
824140	AT3G49780	PSK4	phytosulfokine 4 precursor	3.16173
836621	AT5G64970	.	Mitochondrial substrate carrier family protein	3.15823
5007918	AT2G32487	.	hypothetical protein	3.14726
830701	AT5G08070	TCP17	TCP domain protein 17	3.14246
6240462	AT1G75335	.	nucleolar-like protein	3.13959
818400	AT2G38210	PDX1L4	putative PDX1-like protein 4	3.12818
838397	AT1G18180	.	3-oxo-5-alpha-steroid 4-dehydrogenase (DUF1295)	3.11408
841770	AT1G53345	.	DHHA1 domain protein	3.10474
817744	AT2G31865	PARG2	poly(ADP-ribose) glycohydrolase 2	3.09752
836358	AT5G62370	.	Tetratricopeptide repeat (TPR)-like superfamily protein	3.09622
830812	AT5G09530	PELPK1	hydroxyproline-rich glycoprotein family protein	3.09365
6240608	AT3G05936	.	hypothetical protein	3.07777
825468	AT3G62930	.	Thioredoxin superfamily protein	3.07742
819696	AT3G05320	.	O-fucosyltransferase family protein	3.07718
819332	AT2G47190	MYB2	myb domain protein 2	3.07577
822097	AT3G25060	.	Tetratricopeptide repeat (TPR)-like superfamily protein	3.07577
833851	AT5G38610	.	Plant invertase/pectin methylesterase inhibitor superfamily protein	3.07577
843538	AT1G72070	.	Chaperone DnaJ-domain superfamily protein	3.07577
28718662	AT3G03445	.	other RNA	3.07577
833752	AT5G37740	.	Calcium-dependent lipid-binding (CaLB domain) family protein	3.07316
844368	AT1G80280	.	alpha/beta-Hydrolases superfamily protein	3.06352
823896	AT3G47420	G3Pp1	putative glycerol-3-phosphate transporter 1	3.06233
820135	AT3G09770	LOG2	RING/U-box superfamily protein	3.06226
819943	AT3G07540	.	Actin-binding FH2 (formin homology 2) family protein	3.0527
3767309	AT1G43675	.	hypothetical protein	3.04942
828420	AT4G23210	CRK13	cysteine-rich RLK (RECEPTOR-like protein kinase) 13	3.04922
838923	AT1G23150	.	hypothetical protein	3.04689
829638	AT4G34860	A/N-InvB	Plant neutral invertase family protein	3.04071
836435	AT5G63140	PAP29	purple acid phosphatase 29	3.03259
828402	AT4G23030	.	MATE efflux family protein	3.02435
10723121	AT2G22482	.	other RNA	3.02435
844138	AT1G78030	.	hypothetical protein	3.02082
843849	AT1G75120	RRA1	Nucleotide-diphospho-sugar transferase family protein	3.00999
826524	AT4G09420	.	Disease resistance protein (TIR-NBS class)	3.00758
821436	AT3G19030	.	transcription initiation factor TFIID subunit 1b-like protein	3.00641
844372	AT1G80320	.	2-oxoglutarate (2OG) and Fe(II)-dependent oxygenase superfamily protein	3.00626
10723027	AT4G22758	.	PPR containing protein	3.00626
28719133	AT3G08485	.	other RNA	3.00626
820584	AT3G13750	BGAL1	beta galactosidase 1	3.0036
838910	AT1G23020	FRO3	ferric reduction oxidase 3	2.99819
821905	AT3G23260	.	F-box and associated interaction domains-containing protein	2.99142
831542	AT5G16790	THO7	Tho complex subunit 7/Mft1p	2.99142
842300	AT1G60060	.	Serine/threonine-protein kinase WNK (With No Lysine)-like protein	2.98901
817555	AT2G30040	MAPKKK14	mitogen-activated protein kinase kinase kinase 14	2.98567
831753	AT5G03700	.	D-mannose binding lectin protein with Apple-like carbohydrate-binding domain-containing protein	2.98244
843799	AT1G74590	GSTU10	glutathione S-transferase TAU 10	2.98244
5007938	AT2G36307	ZPR4	ZPR4 (LITTLE ZIPPER 4); other RNA	2.98244
5008201	AT5G05435	.	other RNA	2.98244
6241302	AT1G78172	.	transmembrane protein	2.98244
820582	AT3G13730	CYP90D1	cytochrome P450, family 90, subfamily D, polypeptide 1	2.96516
837798	AT1G12420	ACR8	ACT domain repeat 8	2.96414
814888	AT2G03590	UPS1	ureide permease 1	2.95937
829152	AT4G30290	XTH19	xyloglucan endotransglucosylase/hydrolase 19	2.95937
829869	AT4G37150	MES9	methyl esterase 9	2.95937
839532	AT1G02670	.	P-loop containing nucleoside triphosphate hydrolases superfamily protein	2.95937
28719467	AT4G03065	.	uncharacterized misc_RNA	2.95937
28720712	AT5G05300	.	hypothetical protein	2.95937
836627	AT5G65030	.	nitric oxide synthase-interacting protein	2.94279
837812	AT1G02470	.	Polyketide cyclase/dehydrase and lipid transport superfamily protein	2.94279
844396	AT1G80570	.	RNI-like superfamily protein	2.94279
817968	AT2G34070	TBL37	TRICHOME BIREFRINGENCE-LIKE 37	2.9373
831626	AT5G17600	.	RING/U-box superfamily protein	2.93645
824254	AT3G50900	.	hypothetical protein	2.93431
836856	AT5G67210	IRX15-L	IRREGULAR XYLEM protein (DUF579)	2.93028
818269	AT2G36950	.	Heavy metal transport/detoxification superfamily protein	2.91886
828782	AT4G26750	EXT-like	hydroxyproline-rich glycoprotein family protein	2.91269
816742	AT2G22070	.	pentatricopeptide (PPR) repeat-containing protein	2.91048
839687	AT1G27940	ABCB13	P-glycoprotein 13	2.90626
6240885	AT1G73066	.	Leucine-rich repeat family protein	2.9059
835315	AT5G52390	.	PAR1 protein	2.89635
831258	AT5G14090	.	regulator of nonsense transcript protein	2.88879
827651	AT4G19130	.	Replication factor-A protein 1-like protein	2.87548
837607	AT1G10640	.	Pectin lyase-like superfamily protein	2.86791
833551	AT5G35740	.	Carbohydrate-binding X8 domain superfamily protein	2.85801
822438	AT3G28140	.	RNA ligase/cyclic nucleotide phosphodiesterase family protein	2.83659
28720196	AT4G31405	.	hypothetical protein	2.8338
817644	AT2G30930	.	hypothetical protein	2.82946
825264	AT3G60930	.	hypothetical protein	2.82277
830917	AT5G10520	RBK1	ROP binding protein kinases 1	2.81669
28719346	AT3G30214	.	.	2.81669
830083	AT4G39270	.	Leucine-rich repeat protein kinase family protein	2.8147
10723036	AT5G45472	.	other RNA	2.81146
830619	AT5G07280	EMS1	Leucine-rich repeat transmembrane protein kinase	2.8098
837244	AT1G07330	.	dentin sialophosphoprotein	2.80466
837684	AT1G11420	DUF2	agenet domain protein (DOMAIN OF UNKNOWN FUNCTION 724 2)	2.80466
28717103	AT1G09543	.	other RNA	2.80466
841318	AT1G48960	.	Adenine nucleotide alpha hydrolases-like superfamily protein	2.79641
829844	AT4G36910	LEJ2	Cystathionine beta-synthase (CBS) family protein	2.78304
836313	AT5G61920	.	FLX-like protein	2.78304
842808	AT1G65000	.	F-box only protein	2.78093
826603	AT4G10120	ATSPS4F	Sucrose-phosphate synthase family protein	2.77943
832441	AT5G23760	.	Copper transport protein family	2.76592
828162	AT4G00200	.	AT hook motif DNA-binding family protein	2.75832
835650	AT5G55560	.	Protein kinase superfamily protein	2.752
838554	AT1G19670	CLH1	chlorophyllase 1	2.74806
827098	AT4G14510	CFM3B	CRM family member 3B	2.74609
829759	AT4G36030	ARO3	armadillo repeat only 3	2.74582
844112	AT1G77760	NIA1	nitrate reductase 1	2.74499
818779	AT2G41800	.	imidazolonepropionase (Protein of unknown function, DUF642)	2.73595
827332	AT4G16370	OPT3	oligopeptide transporter	2.73474
835789	AT5G56870	BGAL4	beta-galactosidase 4	2.72776
819737	AT3G05685	.	Cystatin/monellin superfamily protein	2.72555
832181	AT5G20590	TBL5	TRICHOME BIREFRINGENCE-LIKE 5	2.72365
836076	AT5G59570	BOA	Homeodomain-like superfamily protein	2.71923
815657	AT2G11810	MGDC	monogalactosyldiacylglycerol synthase type C	2.71286
832011	AT5G18930	BUD2	Adenosylmethionine decarboxylase family protein	2.71286
842186	AT1G58190	RLP9	receptor like protein 9	2.71232
822434	AT3G28100	UMAMIT45	nodulin MtN21 /EamA-like transporter family protein	2.70867
824643	AT3G54780	.	Zinc finger (C3HC4-type RING finger) family protein	2.70867
824582	AT3G54150	.	S-adenosyl-L-methionine-dependent methyltransferases superfamily protein	2.70117
843872	AT1G75360	.	transmembrane protein	2.6933
818981	AT2G43780	.	cytochrome oxidase assembly protein	2.69237
814914	AT2G03880	REME1	Pentatricopeptide repeat (PPR) superfamily protein	2.69125
832162	AT5G20400	.	2-oxoglutarate (2OG) and Fe(II)-dependent oxygenase superfamily protein	2.68891
821629	AT3G20810	JMJD5	2-oxoglutarate (2OG) and Fe(II)-dependent oxygenase superfamily protein	2.6843
818865	AT2G42650	.	Ribosomal protein L1p/L10e family	2.68094
843288	AT1G69530	EXPA1	expansin A1	2.67016
842768	AT1G64600	.	copper ion binding / methyltransferase	2.6665
817740	AT2G31830	5PTase14	endonuclease/exonuclease/phosphatase family protein	2.66222
28717426	AT1G75125	.	plastid transcriptionally active protein	2.66222
826588	AT4G09970	.	transmembrane protein	2.66211
818762	AT2G41640	.	Glycosyltransferase family 61 protein	2.65987
821010	AT3G17460	.	PHD finger family protein	2.64995
821556	AT3G20130	CYP705A22	cytochrome P450, family 705, subfamily A, polypeptide 22	2.64995
822338	AT3G27190	UKL2	uridine kinase-like 2	2.64995
3771276	AT5G35420	.	hypothetical protein	2.64995
814985	AT2G04450	NUDT6	nudix hydrolase homolog 6	2.6461
28721263	AT5G51585	.	transmembrane protein	2.64515
843893	AT1G75580	.	SAUR-like auxin-responsive protein family	2.64184
816944	AT2G24100	ASG1	ATP-dependent DNA helicase	2.63198
843537	AT1G72060	.	serine-type endopeptidase inhibitor	2.63198
839771	AT1G28710	.	Nucleotide-diphospho-sugar transferase family protein	2.62675
819555	AT3G04000	.	NAD(P)-binding Rossmann-fold superfamily protein	2.62418
831132	AT5G12920	.	Transducin/WD40 repeat-like superfamily protein	2.62418
838914	AT1G23060	MDP40	hypothetical protein	2.62418
6241015	AT4G32208	.	heat shock protein 70 (Hsp 70) family protein	2.62418
843784	AT1G74430	MYB95	myb domain protein 95	2.6209
820181	AT3G10190	.	Calcium-binding EF-hand family protein	2.61705
3768969	AT3G28160	.	hypothetical protein	2.61263
818857	AT2G42570	TBL39	TRICHOME BIREFRINGENCE-LIKE 39	2.60961
836149	AT5G60270	.	Concanavalin A-like lectin protein kinase family protein	2.60072
822321	AT3G27030	.	transmembrane protein	2.58837
839126	AT1G25400	.	transmembrane protein	2.58188
843974	AT1G76410	ATL8	RING/U-box superfamily protein	2.56564
828942	AT4G28270	RMA2	RING membrane-anchor 2	2.56342
835968	AT5G58550	EOL2	ETO1-like 2	2.55546
837138	AT1G06270	.	Pentatricopeptide repeat (PPR) superfamily protein	2.55083
836533	AT5G64120	.	Peroxidase superfamily protein	2.55037
827928	AT4G03420	.	hypothetical protein (DUF789)	2.54969
840381	AT1G34770	.	melanoma-associated antigen G1-like protein	2.5477
837951	AT1G02650	.	Tetratricopeptide repeat (TPR)-like superfamily protein	2.54382
838157	AT1G15870	.	Mitochondrial glycoprotein family protein	2.54382
28716414	AT1G05997	.	other RNA	2.54382
838166	AT1G15960	NRAMP6	NRAMP metal ion transporter 6	2.54137
820894	AT3G16460	JAL34	Mannose-binding lectin superfamily protein	2.5382
831921	AT5G02080	.	phosphopantothenate-cysteine ligase-like protein	2.53235
842605	AT1G63020	NRPD1A	nuclear RNA polymerase D1A	2.53156
818296	AT2G37195	.	acyl-CoA-binding domain protein	2.53143
830487	AT5G06000	EIF3G2	eukaryotic translation initiation factor 3G2	2.53143
826676	AT4G10800	.	BTB/POZ domain protein	2.53073
829790	AT4G36380	ROT3	Cytochrome P450 superfamily protein	2.52936
831433	AT5G15770	GNA1	glucose-6-phosphate acetyltransferase 1	2.52879
3768455	AT2G07677	.	.	2.52879
834805	AT5G47550	.	Cystatin/monellin superfamily protein	2.52308
837894	AT1G13340	.	Regulator of Vps4 activity in the MVB pathway protein	2.52143
836011	AT5G58940	CRCK1	calmodulin-binding receptor-like cytoplasmic kinase 1	2.52041
826737	AT4G11350	.	transferring glycosyl group transferase (DUF604)	2.51785
818959	AT2G43570	CHI	chitinase	2.51595
831965	AT5G18470	.	Curculin-like (mannose-binding) lectin family protein	2.51337
816070	AT2G15760	.	calmodulin-binding protein (DUF1645)	2.51328
824803	AT3G56360	.	hypothetical protein	2.51015
816765	AT2G22330	CYP79B3	cytochrome P450, family 79, subfamily B, polypeptide 3	2.50933
817980	AT2G34190	.	Xanthine/uracil permease family protein	2.50521
823599	AT3G44713	.	hypothetical protein	2.50521
830813	AT5G09540	.	Chaperone DnaJ-domain superfamily protein	2.50521
6240592	AT5G54569	.	other RNA	2.50521
825820	AT4G04830	MSRB5	methionine sulfoxide reductase B5	2.49381
821646	AT3G20960	CYP705A33	cytochrome P450, family 705, subfamily A, polypeptide 33	2.49005
816748	AT2G22140	EME1B	essential meiotic endonuclease 1B	2.48282
828538	AT4G24350	.	Phosphorylase superfamily protein	2.48277
823402	AT3G43270	.	Plant invertase/pectin methylesterase inhibitor superfamily	2.48131
831135	AT5G12950	.	proline-tRNA ligase (DUF1680)	2.48103
820790	AT3G15510	NAC2	NAC domain containing protein 2	2.48048
838453	AT1G18710	MYB47	myb domain protein 47	2.47945
816084	AT2G15880	.	Leucine-rich repeat (LRR) family protein	2.47902
828043	AT4G01200	.	Calcium-dependent lipid-binding (CaLB domain) family protein	2.47487
836261	AT5G61400	.	Pentatricopeptide repeat (PPR) superfamily protein	2.47487
828722	AT4G26160	ACHT1	atypical CYS HIS rich thioredoxin 1	2.47192
831668	AT5G18010	SAUR19	SAUR-like auxin-responsive protein family	2.4701
838100	AT1G15310	ATHSRP54A	signal recognition particle 54 kDa subunit	2.46383
10723084	AT1G78476	.	hypothetical protein	2.46383
814704	AT2G01740	.	Tetratricopeptide repeat (TPR)-like superfamily protein	2.46305
844102	AT1G77660	.	Histone H3 K4-specific methyltransferase SET7/9 family protein	2.46291
831851	AT5G02630	Cand6	Lung seven transmembrane receptor family protein	2.46282
824543	AT3G53760	GCP4	GAMMA-TUBULIN COMPLEX PROTEIN 4	2.46256
819788	AT3G06145	.	RING zinc finger protein	2.46255
841348	AT1G49245	.	Prefoldin chaperone subunit family protein	2.45918
835730	AT5G56310	.	Pentatricopeptide repeat (PPR) superfamily protein	2.4565
828109	AT4G01670	.	hypothetical protein	2.45449
820348	AT3G11750	FOLB1	Dihydroneopterin aldolase	2.45097
28717077	AT1G09455	.	uncharacterized misc_RNA	2.45065
818656	AT2G40610	EXPA8	expansin A8	2.44911
836578	AT5G64570	XYL4	beta-D-xylosidase 4	2.4485
838352	AT1G17745	PGDH	D-3-phosphoglycerate dehydrogenase	2.44693
836357	AT5G62360	.	Plant invertase/pectin methylesterase inhibitor superfamily protein	2.44571
816297	AT2G17870	CSP3	cold shock domain protein 3	2.44484
837861	AT1G13040	.	Pentatricopeptide repeat (PPR-like) superfamily protein	2.44484
28717081	AT1G09467	.	other RNA	2.44484
826838	AT4G12290	.	Copper amine oxidase family protein	2.44339
825322	AT3G61490	.	Pectin lyase-like superfamily protein	2.44297
2746139	AT5G35732	.	hypothetical protein	2.44096
843407	AT1G70700	TIFY7	TIFY domain/Divergent CCT motif family protein	2.43925
828689	AT4G25835	.	P-loop containing nucleoside triphosphate hydrolases superfamily protein	2.43451
839497	AT1G03457	.	RNA-binding (RRM/RBD/RNP motifs) family protein	2.43211
840109	AT1G32170	XTH30	xyloglucan endotransglucosylase/hydrolase 30	2.43211
829331	AT4G32000	.	Protein kinase superfamily protein	2.43038
5007670	AT1G07615	.	GTP-binding protein Obg/CgtA	2.42708
844229	AT1G78910	.	Pseudouridine synthase family protein	2.42506
841026	AT1G44350	ILL6	IAA-amino acid hydrolase ILR1-like 6	2.41646
820333	AT3G11600	.	E3 ubiquitin-protein ligase	2.41613
28718800	AT3G04975	.	other RNA	2.41442
824739	AT3G55730	MYB109	myb domain protein 109	2.41076
3768981	AT3G28945	.	hypothetical protein	2.40914
818249	AT2G36770	.	UDP-Glycosyltransferase superfamily protein	2.40138
827882	AT4G21326	SBT3.12	subtilase 3.12	2.40007
817962	AT2G34010	.	verprolin	2.39759
827834	AT4G20860	.	FAD-binding Berberine family protein	2.39679
829537	AT4G33925	SSN2	zinc finger SWIM domain protein	2.39532
841371	AT1G49475	.	AP2/B3-like transcriptional factor family protein	2.39532
5007954	AT2G42365	.	other RNA	2.39532
831824	AT5G01110	.	Tetratricopeptide repeat (TPR)-like superfamily protein	2.39111
834047	AT5G40490	.	RNA-binding (RRM/RBD/RNP motifs) family protein	2.39111
840017	AT1G31290	AGO3	ARGONAUTE 3	2.39111
2745871	AT3G05937	.	hypothetical protein	2.39058
836683	AT5G65570	.	Tetratricopeptide repeat (TPR)-like superfamily protein	2.38802
28717190	AT1G09863	.	other RNA	2.38564
836633	AT5G65090	BST1	DNAse I-like superfamily protein	2.38377
835426	AT5G53450	ORG1	OBP3-responsive protein 1	2.37874
835924	AT5G58120	.	Disease resistance protein (TIR-NBS-LRR class) family	2.37841
835709	AT5G56100	.	glycine-rich protein / oleosin	2.37093
816381	AT2G18660	PNP-A	plant natriuretic peptide A	2.36451
838136	AT1G15670	.	Galactose oxidase/kelch repeat superfamily protein	2.36178
5007832	AT1G62422	.	hypothetical protein	2.36178
28718661	AT3G03435	.	other RNA	2.36178
820644	AT3G14240	.	Subtilase family protein	2.35681
817444	AT2G28950	EXPA6	expansin A6	2.35371
837918	AT1G13570	.	F-box/RNI-like superfamily protein	2.35286
820468	AT3G12860	.	NOP56-like pre RNA processing ribonucleoprotein	2.35127
828933	AT4G28180	.	hypothetical protein	2.35127
829773	AT4G36160	NAC076	NAC domain containing protein 76	2.35127
821775	AT3G22120	CWLP	cell wall-plasma membrane linker protein	2.35061
839758	AT1G28580	.	GDSL-like Lipase/Acylhydrolase superfamily protein	2.34923
814754	AT2G02230	PP2-B1	phloem protein 2-B1	2.34722
821701	AT3G21470	.	Pentatricopeptide repeat (PPR-like) superfamily protein	2.34722
28718645	AT3G03265	.	other RNA	2.34722
28718833	AT3G05335	.	other RNA	2.34722
828399	AT4G23000	.	Calcineurin-like metallo-phosphoesterase superfamily protein	2.346
834768	AT5G47220	ERF2	ethylene responsive element binding factor 2	2.34411
817206	AT2G26650	KT1	K+ transporter 1	2.33995
815154	AT2G06005	FIP1	FRIGIDA interacting protein 1	2.3374
843914	AT1G75810	.	transmembrane protein	2.33098
816040	AT2G15480	UGT73B5	UDP-glucosyl transferase 73B5	2.33033
831637	AT5G17700	.	MATE efflux family protein	2.32641
835788	AT5G56860	GNC	GATA type zinc finger transcription factor family protein	2.3218
28718014	AT2G08730	.	other RNA	2.32154
826760	AT4G11560	.	bromo-adjacent homology (BAH) domain-containing protein	2.321
838280	AT1G17100	HBP1	SOUL heme-binding family protein	2.31966
834574	AT5G45380	DUR3	urea-proton symporter DEGRADATION OF UREA 3 (DUR3)	2.3191
843350	AT1G70140	FH8	formin 8	2.31893
3770642	AT5G14830	.	hypothetical protein	2.31893
826913	AT4G13000	.	AGC (cAMP-dependent, cGMP-dependent and protein kinase C) kinase family protein	2.31017
843844	AT1G75060	.	histone deacetylase complex subunit	2.31017
838092	AT1G15250	.	Zinc-binding ribosomal protein family protein	2.30801
819940	AT3G07520	GLR1.4	glutamate receptor 1.4	2.30789
28720259	AT5G00525	.	uncharacterized misc_RNA	2.29906
844131	AT1G77960	.	repressor ROX1-like protein	2.29864
5007904	AT2G23348	.	transmembrane protein	2.29864
6241185	AT5G53048	.	other RNA	2.29864
814690	AT2G01610	.	Plant invertase/pectin methylesterase inhibitor superfamily protein	2.29443
818252	AT2G36800	DOGT1	don-glucosyltransferase 1	2.28434
832837	AT5G27750	.	F-box/FBD-like domains containing protein	2.28228
5008109	AT4G00975	.	other RNA	2.28071
821845	AT3G22740	HMT3	homocysteine S-methyltransferase 3	2.27658
829038	AT4G29170	ATMND1	Mnd1 family protein	2.27585
2745818	AT1G48605	ATHAL3B	Flavoprotein	2.27585
823986	AT3G48280	CYP71A25	cytochrome P450, family 71, subfamily A, polypeptide 25	2.27456
843427	AT1G70890	MLP43	MLP-like protein 43	2.27392
835691	AT5G55930	OPT1	oligopeptide transporter 1	2.27381
1466264	ArthCt095	trnD	tRNA-Asp	2.26828
825789	AT4G04570	CRK40	cysteine-rich RLK (RECEPTOR-like protein kinase) 40	2.26786
817867	AT2G33050	RLP26	receptor like protein 26	2.26754
830156	AT4G39955	.	alpha/beta-Hydrolases superfamily protein	2.2653
3769700	AT3G50825	.	snoRNA	2.2653
822246	AT3G26420	ATRZ-1A	RNA-binding (RRM/RBD/RNP motifs) family protein with retrovirus zinc finger-like domain-containing protein	2.26501
831219	AT5G13740	ZIF1	zinc induced facilitator 1	2.26371
838054	AT1G14890	.	Plant invertase/pectin methylesterase inhibitor superfamily protein	2.26298
828642	AT4G25390	.	Protein kinase superfamily protein	2.26275
824350	AT3G51870	.	Mitochondrial substrate carrier family protein	2.26221
814737	AT2G02060	.	Homeodomain-like superfamily protein	2.26001
831624	AT5G17580	.	Phototropic-responsive NPH3 family protein	2.2581
839384	AT1G03870	FLA9	FASCICLIN-like arabinoogalactan 9	2.25744
844232	AT1G78930	.	Mitochondrial transcription termination factor family protein	2.2518
818588	AT2G40000	HSPRO2	ortholog of sugar beet HS1 PRO-1 2	2.25001
832737	AT5G26790	.	transmembrane protein	2.24773
819413	AT2G48010	RKF3	receptor-like kinase in in flowers 3	2.24676
844051	AT1G77145	.	transmembrane protein, putative (DUF506)	2.24676
818549	AT2G39660	BIK1	botrytis-induced kinase1	2.24617
832482	AT5G24160	SQE6	squalene monooxygenase 6	2.24161
843323	AT1G69870	NRT1.7	nitrate transporter 1.7	2.23995
28718467	AT3G01205	.	other RNA	2.23989
820429	AT3G12500	HCHIB	basic chitinase	2.23935
826840	AT4G12310	CYP706A5	cytochrome P450, family 706, subfamily A, polypeptide 5	2.23596
818402	AT2G38230	PDX1.1	pyridoxine biosynthesis 1.1	2.23582
832220	AT5G20950	.	Glycosyl hydrolase family protein	2.23522
821853	AT3G22820	CLL1	allergen-like protein	2.23518
834529	AT5G44980	.	F-box/RNI-like/FBD-like domains-containing protein	2.23518
827902	AT4G01080	TBL26	TRICHOME BIREFRINGENCE-LIKE 26	2.2338
828605	AT4G25020	.	D111/G-patch domain-containing protein	2.23174
831375	AT5G15230	GASA4	GAST1 protein homolog 4	2.22595
842679	AT1G63750	.	Disease resistance protein (TIR-NBS-LRR class) family	2.22459
827505	AT4G02195	SYP42	syntaxin of plants 42	2.22404
826449	AT4G08790	.	Nitrilase/cyanide hydratase and apolipoprotein N-acyltransferase family protein	2.2229
6240924	AT5G66631	.	Tetratricopeptide repeat (TPR)-like superfamily protein	2.22179
838118	AT1G15480	.	Tetratricopeptide repeat (TPR)-like superfamily protein	2.22142
835253	AT5G51790	.	basic helix-loop-helix (bHLH) DNA-binding superfamily protein	2.21714
831136	AT5G12960	.	proline-tRNA ligase (DUF1680)	2.21651
838706	AT1G21100	IGMT1	O-methyltransferase family protein	2.21286
841397	AT1G49740	.	PLC-like phosphodiesterases superfamily protein	2.20912
820634	AT3G14170	.	hypothetical protein (DUF936)	2.20636
5008244	AT5G36002	.	other RNA	2.20541
843577	AT1G72450	JAZ6	jasmonate-zim-domain protein 6	2.20523
831736	AT5G02260	EXPA9	expansin A9	2.20497
3767702	AT1G75166	.	snoRNA	2.20289
829209	AT4G30850	HHP2	heptahelical transmembrane protein2	2.20012
839435	AT1G02850	BGLU11	beta glucosidase 11	2.20012
842819	AT1G65120	.	Ubiquitin carboxyl-terminal hydrolase-related protein	2.20012
7922367	AT3G26922	.	F-box/RNI-like superfamily protein	2.20012
821047	AT3G17790	PAP17	purple acid phosphatase 17	2.19973
838859	AT1G22530	PATL2	PATELLIN 2	2.19799
823864	AT3G47110	.	Leucine-rich repeat protein kinase family protein	2.19771
824960	AT3G57910	.	D111/G-patch domain-containing protein	2.19771
833659	AT5G36910	THI2.2	thionin 2.2	2.19771
834106	AT5G41040	RWP1	HXXXD-type acyl-transferase family protein	2.19771
7922444	AT2G07806	.	hypothetical protein	2.19771
833302	AT5G33290	XGD1	xylogalacturonan deficient 1	2.19097
821684	AT3G21300	.	RNA methyltransferase family protein	2.19057
835596	AT5G55050	.	GDSL-like Lipase/Acylhydrolase superfamily protein	2.18938
825486	AT3G63110	IPT3	isopentenyltransferase 3	2.18825
828290	AT4G22010	sks4	SKU5 similar 4	2.1872
835113	AT5G50450	.	HCP-like superfamily protein with MYND-type zinc finger	2.18622
842035	AT1G55850	CSLE1	cellulose synthase like E1	2.18411
818898	AT2G42960	.	Protein kinase superfamily protein	2.18005
28720674	AT5G04905	.	other RNA	2.17458
835378	AT5G52990	.	SNARE-like superfamily protein	2.17116
818046	AT2G34810	.	FAD-binding Berberine family protein	2.16953
833498	AT5G35370	.	S-locus lectin protein kinase family protein	2.1693
3769606	AT3G43828	.	hypothetical protein	2.15805
820498	AT3G13100	ABCC7	multidrug resistance-associated protein 7	2.15767
832036	AT5G19160	TBL11	TRICHOME BIREFRINGENCE-LIKE 11	2.15613
819248	AT2G46400	WRKY46	WRKY DNA-binding protein 46	2.15579
834759	AT5G47130	.	Bax inhibitor-1 family protein	2.15472
824505	AT3G53370	.	S1FA-like DNA-binding protein	2.15334
824487	AT3G53210	UMAMIT6	nodulin MtN21 /EamA-like transporter family protein	2.15313
818771	AT2G41720	EMB2654	Tetratricopeptide repeat (TPR)-like superfamily protein	2.1523
831644	AT5G17760	.	P-loop containing nucleoside triphosphate hydrolases superfamily protein	2.14918
823766	AT3G46210	.	Ribosomal protein S5 domain 2-like superfamily protein	2.14863
816342	AT2G18260	SYP112	syntaxin of plants 112	2.14612
816721	AT2G21850	.	Cysteine/Histidine-rich C1 domain family protein	2.14612
835824	AT5G57180	CIA2	chloroplast import apparatus 2	2.14269
828668	AT4G25630	FIB2	fibrillarin 2	2.13891
831376	AT5G15240	.	Transmembrane amino acid transporter family protein	2.13836
828535	AT4G24320	.	Ubiquitin carboxyl-terminal hydrolase family protein	2.13749
842641	AT1G63350	.	Disease resistance protein (CC-NBS-LRR class) family	2.13638
827244	AT4G15670	.	Thioredoxin superfamily protein	2.13522
818615	AT2G40230	.	HXXXD-type acyl-transferase family protein	2.13459
824713	AT3G55470	.	Calcium-dependent lipid-binding (CaLB domain) family protein	2.13459
829319	AT4G31890	.	ARM repeat superfamily protein	2.13323
819956	AT3G07650	COL9	CONSTANS-like 9	2.13313
822185	AT3G25890	CRF11	Integrase-type DNA-binding superfamily protein	2.12851
832588	AT5G25170	.	PPPDE putative thiol peptidase family protein	2.12807
817022	AT2G24850	TAT3	tyrosine aminotransferase 3	2.12723
834646	AT5G46050	PTR3	peptide transporter 3	2.12409
832094	AT5G19740	.	Peptidase M28 family protein	2.12349
830996	AT5G11260	HY5	Basic-leucine zipper (bZIP) transcription factor family protein	2.12183
821389	AT3G18580	.	Nucleic acid-binding, OB-fold-like protein	2.12085
815159	AT2G06040	.	F-box/LRR protein	2.12041
835183	AT5G51100	FSD2	Fe superoxide dismutase 2	2.1201
824104	AT3G49420	.	Got1/Sft2-like vescicle transport protein family	2.11963
824136	AT3G49740	.	Tetratricopeptide repeat (TPR)-like superfamily protein	2.11963
816618	AT2G20850	SRF1	STRUBBELIG-receptor family 1	2.11867
3767421	AT1G50055	TAS1B	TAS1B; other RNA	2.11668
838028	AT1G14660	NHX8	Na+/H+ exchanger 8	2.11642
843977	AT1G76440	.	HSP20-like chaperones superfamily protein	2.11642
816994	AT2G24580	.	FAD-dependent oxidoreductase family protein	2.11321
828001	AT4G01720	WRKY47	WRKY family transcription factor	2.11321
821357	AT3G18290	BTS	zinc finger protein-like protein	2.11278
842471	AT1G61740	.	Sulfite exporter TauE/SafE family protein	2.11248
843002	AT1G66840	PMI2	PLASTID MOVEMENT IMPAIRED protein (DUF827)	2.1116
835868	AT5G57630	CIPK21	CBL-interacting protein kinase 21	2.11135
837926	AT1G13650	.	hypothetical protein	2.10965
818067	AT2G35030	.	Pentatricopeptide repeat (PPR) superfamily protein	2.10907
834043	AT5G40450	.	A-kinase anchor-like protein	2.10846
839142	AT1G25550	.	myb-like transcription factor family protein	2.10603
837931	AT1G13700	PGL1	6-phosphogluconolactonase 1	2.1054
824766	AT3G56000	CSLA14	cellulose synthase like A14	2.10331
836795	AT5G66630	DAR5	DA1-related protein 5	2.10331
825337	AT3G61640	AGP20	arabinogalactan protein 20	2.1024
841155	AT1G47480	.	alpha/beta-Hydrolases superfamily protein	2.1024
837504	AT1G09750	.	Eukaryotic aspartyl protease family protein	2.10228
820690	AT3G14620	CYP72A8	cytochrome P450, family 72, subfamily A, polypeptide 8	2.10222
821971	AT3G23880	.	F-box and associated interaction domains-containing protein	2.10057
827263	AT4G15820	.	ABC subfamily C protein	2.09716
2745829	AT1G54217	.	Ribosomal protein L18ae family	2.09582
827892	AT4G21400	CRK28	cysteine-rich RLK (RECEPTOR-like protein kinase) 28	2.09426
3766731	AT1G15300	CYTOSLEEPER	hypothetical protein	2.09426
28717503	AT2G00940	.	uncharacterized misc_RNA	2.09426
818930	AT2G43280	.	Far-red impaired responsive (FAR1) family protein	2.08923
844280	AT1G79420	.	C-type mannose receptor (DUF620)	2.08766
5008147	AT4G17098	.	other RNA	2.08766
842832	AT1G65250	.	Protein kinase superfamily protein	2.08118
817552	AT2G30010	TBL45	TRICHOME BIREFRINGENCE-LIKE 45	2.07936
829096	AT4G29740	CKX4	cytokinin oxidase 4	2.0792
842154	AT1G57790	.	F-box family protein	2.07833
826897	AT4G12850	.	Far-red impaired responsive (FAR1) family protein	2.07703
827683	AT4G19420	.	Pectinacetylesterase family protein	2.0749
830866	AT5G10030	TGA4	TGACG motif-binding factor 4	2.07412
834425	AT5G44020	.	HAD superfamily, subfamily IIIB acid phosphatase	2.07326
840140	AT1G32460	.	hypothetical protein	2.07265
837773	AT1G12200	FMO	Flavin-binding monooxygenase family protein	2.07145
821961	AT3G23790	AAE16	AMP-dependent synthetase and ligase family protein	2.06982
821062	AT3G03920	.	H/ACA ribonucleoprotein complex, subunit Gar1/Naf1 protein	2.06837
821226	AT3G03200	NAC045	NAC domain containing protein 45	2.06837
2746216	AT5G57565	.	Protein kinase superfamily protein	2.06574
3766794	AT1G25430	.	hypothetical protein	2.06505
817481	AT2G29320	.	NAD(P)-binding Rossmann-fold superfamily protein	2.06484
5008305	AT5G52882	.	P-loop containing nucleoside triphosphate hydrolases superfamily protein	2.06464
828584	AT4G24810	.	Protein kinase superfamily protein	2.0637
28718397	AT3G00490	.	uncharacterized misc_RNA	2.06244
831949	AT5G18310	.	ubiquitin hydrolase	2.06174
834483	AT5G44560	VPS2.2	SNF7 family protein	2.06049
839214	AT1G26730	.	EXS (ERD1/XPR1/SYG1) family protein	2.05977
843325	AT1G69890	.	actin cross-linking protein (DUF569)	2.05972
833709	AT5G37350	.	Serine/threonine-protein kinase Rio1	2.05877
843890	AT1G75540	BBX21	salt tolerance homolog2	2.05868
826639	AT4G10470	.	hypothetical protein	2.05456
818687	AT2G40900	UMAMIT11	nodulin MtN21 /EamA-like transporter family protein	2.0533
3766705	AT1G12013	SNOR111	SNOR111; snoRNA	2.05303
830071	AT4G39160	.	Homeodomain-like superfamily protein	2.05023
844048	AT1G77122	.	Uncharacterized protein family UPF0090	2.04965
836498	AT5G63780	SHA1	RING/FYVE/PHD zinc finger superfamily protein	2.04913
6240691	AT2G18735	.	other RNA	2.04775
820767	AT3G15354	SPA3	SPA1-related 3	2.04736
817261	AT2G27190	PAP12	purple acid phosphatase 12	2.04681
820946	AT3G16910	AAE7	acyl-activating enzyme 7	2.04556
3770312	AT4G10690	.	hypothetical protein	2.04538
820538	AT3G13380	BRL3	BRI1-like 3	2.04385
836791	AT5G66590	.	CAP (Cysteine-rich secretory proteins, Antigen 5, and Pathogenesis-related 1 protein) superfamily protein	2.0414
824786	AT3G56200	.	Transmembrane amino acid transporter family protein	2.04124
831588	AT5G17240	SDG40	SET domain group 40	2.03894
831603	AT5G17370	.	Transducin/WD40 repeat-like superfamily protein	2.03819
834713	AT5G46700	TRN2	Tetraspanin family protein	2.03816
844371	AT1G80310	MOT2	sulfate transmembrane transporter	2.03744
825476	AT3G63010	GID1B	alpha/beta-Hydrolases superfamily protein	2.03706
820778	AT3G15390	SDE5	silencing defective 5	2.03649
3767393	AT1G47860	.	hypothetical protein	2.03502
836884	AT5G67480	BT4	BTB and TAZ domain protein 4	2.03063
5007940	AT2G36792	.	other RNA	2.02996
816233	AT2G17270	PHT3%3B3	phosphate transporter 3;3	2.02983
820449	AT3G12685	.	Acid phosphatase/vanadium-dependent haloperoxidase-related protein	2.0255
826563	AT4G09750	.	NAD(P)-binding Rossmann-fold superfamily protein	2.0249
828280	AT4G21910	.	MATE efflux family protein	2.02487
836631	AT5G65070	MAF4	K-box region and MADS-box transcription factor family protein	2.02353
836518	AT5G63970	RGLG3	Copine (Calcium-dependent phospholipid-binding protein) family	2.02342
835293	AT5G52170	HDG7	homeodomain GLABROUS 7	2.02338
824946	AT3G57770	.	Protein kinase superfamily protein	2.02051
837251	AT1G07390	RLP1	receptor like protein 1	2.02049
835213	AT5G51390	.	hypothetical protein	2.01634
6240728	AT1G29465	.	transmembrane protein	2.01634
844291	AT1G79530	GAPCP-1	glyceraldehyde-3-phosphate dehydrogenase of plastid 1	2.0159
816483	AT2G19640	ASHR2	ASH1-related protein 2	2.01552
825136	AT3G59670	.	elongation factor	2.01251
836740	AT5G66080	.	Protein phosphatase 2C family protein	2.01234
835812	AT5G57080	.	transmembrane protein	2.01223
28719281	AT3G18145	.	.	2.01223
829452	AT4G33150	.	lysine-ketoglutarate reductase/saccharopine dehydrogenase bifunctional enzyme	2.00763
828248	AT4G21610	LOL2	lsd one like 2	2.00744
28718413	AT3G00650	.	uncharacterized misc_RNA	2.00744
834996	AT5G49360	BXL1	beta-xylosidase 1	2.00571
836114	AT5G59920	ULI3	Cysteine/Histidine-rich C1 domain family protein	2.00481
6240750	AT4G34881	.	transmembrane protein	2.00418
