# Supplementary material for: Activation of plant immunity by exposure to dinitrogen pentoxide gas generated from air using plasma technology
Source: PLoS One. 2022 Jun 24;17(6):e0269863. doi: 10.1371/journal.pone.0269863 (PMC9231731; doi:10.1371/journal.pone.0269863)
Supplement: S3 Table — (XLSX) [file pone.0269863.s009.xlsx]

## Sheet: S3 Table
S3 Table. Genes whose transcript abundance decreased less than half after exposure to N2O5 gas compared to air control in RNA-seq analysis.
Gene_ID	locus_tag	Gene_Symbol	Description	Fold change (N2O5/Air)
824939	AT3G57700	.	Protein kinase superfamily protein	-17.9196
830747	AT5G08480	.	VQ motif-containing protein	-15.4391
28720556	AT5G03395	.	other RNA	-14.8381
5007742	AT1G30282	.	other RNA	-14.1498
842786	AT1G64780	AMT1%3B2	ammonium transporter 1;2	-12.8666
841605	AT1G51790	.	Leucine-rich repeat protein kinase family protein	-11.8735
825453	AT3G62780	.	Calcium-dependent lipid-binding (CaLB domain) family protein	-11.7928
832726	AT5G26630	.	MADS-box transcription factor family protein	-11.4704
842488	AT1G61930	.	senescence regulator (Protein of unknown function, DUF584)	-11.4704
826750	AT4G01500	NGA4	AP2/B3-like transcriptional factor family protein	-11.2845
828830	AT4G27220	.	NB-ARC domain-containing disease resistance protein	-10.9743
834319	AT5G43040	.	Cysteine/Histidine-rich C1 domain family protein	-10.9743
837241	AT1G07300	.	josephin protein-like protein	-10.4782
828490	AT4G23900	.	Nucleoside diphosphate kinase family protein	-10.2291
835828	AT5G57220	CYP81F2	cytochrome P450, family 81, subfamily F, polypeptide 2	-10.0904
835635	AT5G55420	.	.	-9.98214
829260	AT4G31330	.	transmembrane protein, putative (Protein of unknown function, DUF599)	-9.82895
834971	AT5G49120	.	DUF581 family protein, putative (DUF581)	-9.74997
816948	AT2G24140	.	myosin-J heavy chain-like protein (Protein of unknown function, DUF593)	-9.48605
28717466	AT2G00570	.	uncharacterized misc_RNA	-9.48605
830606	AT5G07150	.	Leucine-rich repeat protein kinase family protein	-9.47111
837273	AT1G07600	MT1A	metallothionein 1A	-9.47111
28716205	AT1G04907	U1.10	other RNA	-9.47111
28719932	AT4G07625	.	other RNA	-9.47111
833704	AT5G37300	WSD1	O-acyltransferase (WSD1-like) family protein	-9.33543
829423	AT4G32870	.	Polyketide cyclase/dehydrase and lipid transport superfamily protein	-9.29002
831453	AT5G15960	KIN1	stress-responsive protein (KIN1) / stress-induced protein (KIN1)	-9.1789
836040	AT5G59220	HAI1	PP2C protein (Clade A protein phosphatases type 2C)	-9.03629
839406	AT1G04800	.	glycine-rich protein	-8.53538
835401	AT5G53200	TRY	Homeodomain-like superfamily protein	-8.49386
836044	AT5G59260	.	Concanavalin A-like lectin protein kinase family protein	-8.49386
824868	AT3G57010	.	Calcium-dependent phosphotriesterase superfamily protein	-8.46646
835550	AT5G54610	ANK	ankyrin	-8.29935
843994	AT1G76610	.	MIZU-KUSSEI-like protein (Protein of unknown function, DUF617)	-8.11871
818307	AT2G37300	ABCI16	transmembrane protein	-7.99777
823682	AT3G45440	.	Concanavalin A-like lectin protein kinase family protein	-7.99777
7922330	AT2G33175	.	transmembrane protein	-7.99777
840056	AT1G31690	.	Copper amine oxidase family protein	-7.81334
6241000	AT3G14452	.	transmembrane protein	-7.59964
28721105	AT5G09505	.	other RNA	-7.59964
820761	AT3G15300	.	VQ motif-containing protein	-7.50168
816377	AT2G18620	.	Terpenoid synthases superfamily protein	-7.46635
836349	AT5G62280	.	DUF1442 family protein (DUF1442)	-7.44813
1466268	ArthCt093	trnR	tRNA-Arg	-7.39487
831903	AT5G03210	DIP2	E3 ubiquitin-protein ligase	-7.23113
828264	AT4G21760	BGLU47	beta-glucosidase 47	-7.05466
834294	AT5G42830	.	HXXXD-type acyl-transferase family protein	-6.93661
843219	AT1G68870	SOFL2	SOB five-like 2	-6.83166
818363	AT2G37870	.	Bifunctional inhibitor/lipid-transfer protein/seed storage 2S albumin superfamily protein	-6.74036
10723110	AT5G60335	.	hydroxyacyl-thioester dehydratase type-like protein	-6.74036
28718001	AT2G08665	.	other RNA	-6.60708
819326	AT2G47130	SDR3	NAD(P)-binding Rossmann-fold superfamily protein	-6.54185
832688	AT5G26190	.	Cysteine/Histidine-rich C1 domain family protein	-6.5095
842196	AT1G58270	ZW9	TRAF-like family protein	-6.32413
822124	AT3G25400	.	dCTP pyrophosphatase-like protein	-6.22733
836051	AT5G59320	LTP3	lipid transfer protein 3	-6.12223
819868	AT3G06840	.	hypothetical protein	-6.11629
28717323	AT1G43605	.	hypothetical protein	-6.11629
831818	AT5G03510	.	C2H2-type zinc finger family protein	-6.09104
834727	AT5G46830	NIG1	calcium-binding transcription factor NIG1	-6.09104
842890	AT1G65790	RK1	receptor kinase 1	-6.07225
834843	AT5G47920	.	transcription elongation factor	-6.01341
833732	AT5G37540	.	Eukaryotic aspartyl protease family protein	-5.86129
840493	AT1G35910	TPPD	Haloacid dehalogenase-like hydrolase (HAD) superfamily protein	-5.79754
832580	AT5G25090	ENODL13	early nodulin-like protein 13	-5.77878
826701	AT4G11000	.	Ankyrin repeat family protein	-5.76511
827121	AT4G14700	ORC1A	origin recognition complex 1	-5.70661
836228	AT5G61070	HDA18	histone deacetylase of the RPD3/HDA1 superfamily 18	-5.70661
838290	AT1G17190	GSTU26	glutathione S-transferase tau 26	-5.70442
830114	AT4G39600	.	Galactose oxidase/kelch repeat superfamily protein	-5.68187
828092	AT4G03100	.	Rho GTPase activating protein with PAK-box/P21-Rho-binding domain-containing protein	-5.65781
838645	AT1G20570	.	Spc97 / Spc98 family of spindle pole body (SBP) component	-5.65781
841565	AT1G51405	.	myosin-like protein	-5.65781
817812	AT2G32510	MAPKKK17	mitogen-activated protein kinase kinase kinase 17	-5.51732
827992	AT4G03292	.	Polynucleotidyl transferase, ribonuclease H-like superfamily protein	-5.51732
829023	AT4G29020	.	glycine-rich protein	-5.51732
828704	AT4G25980	.	peroxidase superfamily protein	-5.44127
837780	AT1G12260	NAC007	NAC 007	-5.44127
6240236	AT4G17914	.	.	-5.40206
816888	AT2G23560	MES7	methyl esterase 7	-5.39839
822186	AT3G25900	HMT-1	Homocysteine S-methyltransferase family protein	-5.39839
829655	AT4G35030	.	Protein kinase superfamily protein	-5.37625
828171	AT4G02800	.	GRIP/coiled-coil protein	-5.36202
6240793	AT4G13992	.	Cysteine/Histidine-rich C1 domain family protein	-5.35043
825520	AT3G63450	.	RNA-binding (RRM/RBD/RNP motifs) family protein	-5.33487
843439	AT1G71000	.	Chaperone DnaJ-domain superfamily protein	-5.21179
841300	AT1G48780	.	hypothetical protein	-5.17225
821394	AT3G18630	UNG	uracil dna glycosylase	-5.1463
827334	AT4G16400	.	transmembrane protein	-5.1463
28720188	AT4G28755	.	hypothetical protein	-5.1463
832044	AT5G19240	.	Glycoprotein membrane precursor GPI-anchored	-5.12498
6240283	AT1G65486	.	transmembrane protein	-5.12089
827897	AT4G01110	.	late embryogenesis abundant hydroxyproline-rich glycoprotein family protein	-5.10375
834109	AT5G41070	DRB5	dsRNA-binding protein 5	-5.10375
838716	AT1G21210	WAK4	wall associated kinase 4	-5.10375
3769879	AT4G15248	BBX30	B-box type zinc finger family protein	-5.10375
28717360	AT1G55673	.	hypothetical protein	-5.10375
842526	AT1G62290	.	Saposin-like aspartyl protease family protein	-5.09396
816935	AT2G24010	scpl23	serine carboxypeptidase-like 23	-5.08189
829463	AT4G33270	CDC20.1	Transducin family protein / WD-40 repeat family protein	-5.07668
842861	AT1G65490	.	transmembrane protein	-5.07645
835234	AT5G51600	PLE	Microtubule associated protein (MAP65/ASE1) family protein	-5.05997
842554	AT1G62570	FMO GS-OX4	flavin-monooxygenase glucosinolate S-oxygenase 4	-5.0576
824891	AT3G57240	BG3	beta-1,3-glucanase 3	-5.02588
817418	AT2G28690	.	TOX high mobility group box protein, putative (DUF1635)	-5.02123
830377	AT5G04950	NAS1	nicotianamine synthase 1	-5.02123
831806	AT5G02750	SGR9	RING/U-box superfamily protein	-5.02123
831813	AT5G01840	OFP1	ovate family protein 1	-5.02123
5008282	AT5G38005	.	other RNA	-5.02123
842114	AT1G56600	GolS2	galactinol synthase 2	-4.97445
819198	AT2G45900	TRM13	Phosphatidylinositol N-acetyglucosaminlytransferase subunit P-like protein	-4.96636
843179	AT1G68500	.	hypothetical protein	-4.89054
842135	AT1G57590	.	Pectinacetylesterase family protein	-4.88599
844108	AT1G77720	PPK1	putative protein kinase 1	-4.82511
817639	AT2G30890	.	Cytochrome b561/ferric reductase transmembrane protein family	-4.80814
5008306	AT5G53486	.	transmembrane protein	-4.80814
839359	AT1G01130	.	CBL-interacting Serine/Threonine-kinase	-4.76624
3768797	AT3G21030	.	hypothetical protein	-4.76624
6241004	AT1G51402	.	hypothetical protein	-4.76047
824807	AT3G56400	WRKY70	WRKY DNA-binding protein 70	-4.75156
817838	AT2G32770	PAP13	purple acid phosphatase 13	-4.69219
816604	AT2G20750	EXPB1	expansin B1	-4.68471
816298	AT2G17880	.	Chaperone DnaJ-domain superfamily protein	-4.67285
834531	AT5G45000	.	Disease resistance protein (TIR-NBS-LRR class) family	-4.64397
817545	AT2G29950	ELF4-L1	ELF4-like 1	-4.63478
835535	AT5G54470	BBX29	B-box type zinc finger family protein	-4.63478
826695	AT4G10955	.	alpha/beta-Hydrolases superfamily protein	-4.62261
827967	AT4G00460	ROPGEF3	RHO guanyl-nucleotide exchange factor 3	-4.60982
824605	AT3G54390	.	sequence-specific DNA binding transcription factor	-4.56229
837800	AT1G02450	NIMIN1	NIM1-interacting 1	-4.56023
836250	AT5G61290	.	Flavin-binding monooxygenase family protein	-4.53882
832251	AT5G21910	.	transmembrane protein	-4.50757
835884	AT5G57760	.	hypothetical protein	-4.50056
831720	AT5G01600	FER1	ferretin 1	-4.48078
841688	AT1G52565	.	cytochrome P450 family protein	-4.42872
842473	AT1G61760	.	Late embryogenesis abundant (LEA) hydroxyproline-rich glycoprotein family	-4.42872
839322	AT1G01250	.	Integrase-type DNA-binding superfamily protein	-4.4237
828461	AT4G23610	.	Late embryogenesis abundant (LEA) hydroxyproline-rich glycoprotein family	-4.40951
839225	AT1G26820	RNS3	ribonuclease 3	-4.3814
839104	AT1G01370	HTR12	Histone superfamily protein	-4.37902
3768748	AT2G46730	.	.	-4.37902
822391	AT3G27690	LHCB2.3	photosystem II light harvesting complex protein 2.3	-4.33794
834649	AT5G46080	.	Protein kinase superfamily protein	-4.31357
821794	AT3G22240	.	cysteine-rich/transmembrane domain PCC1-like protein	-4.31338
838721	AT1G21250	WAK1	cell wall-associated kinase	-4.30917
837592	AT1G10520	Pol{lambda}	DNA polymerase lambda (POLL)	-4.30249
814646	AT2G01180	PAP1	phosphatidic acid phosphatase 1	-4.29973
839063	AT1G24470	KCR2	beta-ketoacyl reductase 2	-4.29384
831558	AT5G16950	.	krueppel-like factor	-4.18265
7922339	AT1G53633	.	hypothetical protein	-4.15597
842174	AT1G58070	.	WEB family protein	-4.15395
5007719	AT1G24147	.	transmembrane protein	-4.15369
7922524	AT5G26749	.	C2H2 and C2HC zinc fingers superfamily protein	-4.14281
818666	AT2G40710	.	hemolysin-III related integral membrane protein	-4.12326
826590	AT4G09990	GXM2	glucuronoxylan 4-O-methyltransferase-like protein (DUF579)	-4.12326
843906	AT1G75720	.	WEB family protein (DUF827)	-4.12326
844180	AT1G78440	ATGA2OX1	gibberellin 2-beta-dioxygenase	-4.10233
820852	AT3G16070	.	LOW protein: ATP-dependent RNA helicase-like protein	-4.09121
821687	AT3G21330	.	basic helix-loop-helix (bHLH) DNA-binding superfamily protein	-4.09121
829090	AT4G29690	.	Alkaline-phosphatase-like family protein	-4.09121
836170	AT5G60490	FLA12	FASCICLIN-like arabinogalactan-protein 12	-4.09121
836590	AT5G64690	.	neurofilament triplet H protein-like protein	-4.09121
841852	AT1G54120	.	hypothetical protein	-4.09121
28718551	AT3G02205	.	other RNA	-4.09121
28720416	AT5G01815	.	other RNA	-4.09121
829714	AT4G35620	CYCB2%3B2	Cyclin B2;2	-4.0625
844283	AT1G79450	ALIS5	ALA-interacting subunit 5	-4.023
817814	AT2G32530	CSLB03	cellulose synthase-like B3	-4.01527
838232	AT1G16630	.	transmembrane protein	-4.01527
827037	AT4G14010	RALFL32	ralf-like 32	-3.99656
832720	AT5G26690	.	Heavy metal transport/detoxification superfamily protein	-3.98368
828160	AT4G02850	.	phenazine biosynthesis PhzC/PhzF family protein	-3.98229
834636	AT5G45960	.	GDSL-like Lipase/Acylhydrolase superfamily protein	-3.94683
816318	AT2G18060	VND1	vascular related NAC-domain protein 1	-3.93692
819733	AT3G05660	RLP33	receptor like protein 33	-3.92871
828645	AT4G25420	GA20OX1	2-oxoglutarate (2OG) and Fe(II)-dependent oxygenase superfamily protein	-3.91279
835646	AT5G55520	.	kinesin-like protein	-3.90167
844014	AT1G76800	.	Vacuolar iron transporter (VIT) family protein	-3.89688
839287	AT1G04110	SDD1	Subtilase family protein	-3.88438
840261	AT1G33700	.	Beta-glucosidase, GBA2 type family protein	-3.88438
824593	AT3G54260	TBL36	TRICHOME BIREFRINGENCE-LIKE 36	-3.87089
826709	AT4G11080	3xHMG-box1	HMG (high mobility group) box protein	-3.8699
831863	AT5G03350	.	Legume lectin family protein	-3.8687
824913	AT3G57460	.	catalytic/ metal ion binding / metalloendopeptidase/ zinc ion binding protein	-3.8675
832571	AT5G25010	.	enhanced disease resistance-like protein (DUF1336)	-3.8675
823963	AT3G48080	.	alpha/beta-Hydrolases superfamily protein	-3.8521
819787	AT3G06140	LUL4	RING/U-box superfamily protein	-3.83116
817823	AT2G32630	.	Pentatricopeptide repeat (PPR-like) superfamily protein	-3.81139
824585	AT3G54180	CDKB1%3B1	cyclin-dependent kinase B1;1	-3.81139
830332	AT5G04530	KCS19	3-ketoacyl-CoA synthase 19	-3.79588
826866	AT4G12540	.	hypothetical protein	-3.78289
841446	AT1G50240	FU	kinase family with ARM repeat domain-containing protein	-3.77739
10723040	AT4G22305	.	alpha/beta-Hydrolases superfamily protein	-3.77037
827085	AT4G14400	ACD6	ankyrin repeat family protein	-3.7625
820035	AT3G08870	.	Concanavalin A-like lectin protein kinase family protein	-3.75318
827612	AT4G18780	IRX1	cellulose synthase family protein	-3.73385
819822	AT3G06455	.	ubiquitin family protein	-3.73103
843257	AT1G69260	AFP1	ABI five binding protein	-3.73103
820970	AT3G17130	.	Plant invertase/pectin methylesterase inhibitor superfamily protein	-3.72108
821397	AT3G18660	PGSIP1	plant glycogenin-like starch initiation protein 1	-3.72108
838871	AT1G22650	A/N-InvD	Plant neutral invertase family protein	-3.71887
819292	AT2G46790	PRR9	pseudo-response regulator 9	-3.70281
828421	AT4G23220	CRK14	cysteine-rich RECEPTOR-like kinase	-3.70214
834632	AT5G45920	.	SGNH hydrolase-type esterase superfamily protein	-3.69913
818729	AT2G41300	SSL1	strictosidine synthase-like 1	-3.6614
829419	AT4G32830	AUR1	ataurora1	-3.6614
838585	AT1G19960	.	transcription factor	-3.64925
818336	AT2G37590	DOF2.4	DNA binding with one finger 2.4	-3.6391
820464	AT3G12820	MYB10	myb domain protein 10	-3.6391
2745766	AT1G30475	.	hypothetical protein	-3.6391
816176	AT2G16750	.	kinase with adenine nucleotide alpha hydrolases-like domain-containing protein	-3.61546
818708	AT2G41090	.	Calcium-binding EF-hand family protein	-3.61496
835294	AT5G52180	.	transmembrane protein 161AB protein	-3.6133
834589	AT5G45530	.	transmembrane protein, putative (DUF594)	-3.61174
834953	AT5G48950	DHNAT2	Thioesterase superfamily protein	-3.61174
835610	AT5G55170	SUMO3	small ubiquitin-like modifier 3	-3.61174
3768528	AT2G05280	.	hypothetical protein	-3.61174
28716811	AT1G08293	.	other RNA	-3.61174
827239	AT4G15620	.	Uncharacterized protein family (UPF0497)	-3.60446
839186	AT1G26450	.	Carbohydrate-binding X8 domain superfamily protein	-3.59982
839394	AT1G01110	IQD18	IQ-domain 18	-3.59982
28718939	AT3G06655	.	other RNA	-3.59982
824690	AT3G55240	.	Plant protein 1589 of unknown function	-3.58036
818412	AT2G38320	TBL34	TRICHOME BIREFRINGENCE-LIKE 34	-3.57998
5008204	AT5G08760	.	transmembrane protein	-3.5785
824285	AT3G51220	.	WEB family protein (DUF827)	-3.57296
834044	AT5G40460	.	cyclin-dependent kinase inhibitor SMR3-like protein	-3.57296
842125	AT1G56690	.	Pentatricopeptide repeat (PPR) superfamily protein	-3.57296
828035	AT4G02420	.	Concanavalin A-like lectin protein kinase family protein	-3.56651
835638	AT5G55450	.	Bifunctional inhibitor/lipid-transfer protein/seed storage 2S albumin superfamily protein	-3.56408
837058	AT1G05560	UGT75B1	UDP-glucosyltransferase 75B1	-3.54182
817158	AT2G26180	IQD6	IQ-domain 6	-3.52514
819289	AT2G46760	GulLO6	D-arabinono-1,4-lactone oxidase family protein	-3.52514
827350	AT4G16515	RGF6	root meristem growth factor	-3.52514
829146	AT4G30230	.	hypothetical protein	-3.52514
2745578	AT2G33793	.	DNA ligase-like protein	-3.52514
5008094	AT3G58865	SADHU10-1	hypothetical protein	-3.52309
830469	AT5G05840	.	replication factor C subunit, putative (DUF620)	-3.52161
827890	AT4G21380	RK3	receptor kinase 3	-3.51545
821791	AT3G22235	.	cysteine-rich TM module stress tolerance protein	-3.51348
824038	AT3G48770	.	ATP/DNA binding protein	-3.49821
831031	AT5G11590	TINY2	Integrase-type DNA-binding superfamily protein	-3.49719
827986	AT4G00905	.	NC domain-containing protein-like protein	-3.49292
831831	AT5G01100	FRB1	O-fucosyltransferase family protein	-3.48428
827522	AT4G17970	ALMT12	aluminum-activated, malate transporter 12	-3.46855
832537	AT5G24655	LSU4	response to low sulfur 4	-3.4668
835205	AT5G51310	.	2-oxoglutarate (2OG) and Fe(II)-dependent oxygenase superfamily protein	-3.4668
837529	AT1G09950	RAS1	RESPONSE TO ABA AND SALT 1	-3.4668
818718	AT2G41190	.	Transmembrane amino acid transporter family protein	-3.46563
821887	AT3G23120	RLP38	receptor like protein 38	-3.46286
839899	AT1G30190	.	cotton fiber protein	-3.4529
841713	AT1G52800	.	2-oxoglutarate (2OG) and Fe(II)-dependent oxygenase superfamily protein	-3.44687
827048	AT4G14103	.	F-box/RNI-like superfamily protein	-3.43986
827229	AT4G15550	IAGLU	indole-3-acetate beta-D-glucosyltransferase	-3.43672
831913	AT5G02540	.	NAD(P)-binding Rossmann-fold superfamily protein	-3.42841
829462	AT4G33260	CDC20.2	Transducin family protein / WD-40 repeat family protein	-3.42484
831382	AT5G15300	.	Pentatricopeptide repeat (PPR) superfamily protein	-3.42484
833802	AT5G38200	.	Class I glutamine amidotransferase-like superfamily protein	-3.42484
834884	AT5G48310	.	portal protein	-3.42484
819732	AT3G05650	RLP32	receptor like protein 32	-3.41421
821956	AT3G23740	.	hypothetical protein	-3.41421
828460	AT4G23600	CORI3	Tyrosine transaminase family protein	-3.41299
835711	AT5G56120	.	RNA polymerase II elongation factor	-3.38771
840139	AT1G32450	NRT1.5	nitrate transporter 1.5	-3.38066
819559	AT3G04040	.	transmembrane protein	-3.36848
829187	AT4G30640	.	RNI-like superfamily protein	-3.36848
836851	AT5G67160	EPS1	HXXXD-type acyl-transferase family protein	-3.36848
842857	AT1G65450	GLC	HXXXD-type acyl-transferase family protein	-3.35904
818876	AT2G42760	.	DUF1685 family protein	-3.35862
827436	AT4G17240	.	structural maintenance of chromosomes protein	-3.33736
819251	AT2G46430	CNGC3	cyclic nucleotide gated channel 3	-3.33656
825714	AT4G04020	FIB	fibrillin	-3.32826
815943	AT2G14560	LURP1	LURP-one-like protein (DUF567)	-3.3262
824077	AT3G49160	.	pyruvate kinase family protein	-3.32329
814849	AT2G03200	.	Eukaryotic aspartyl protease family protein	-3.31925
28717596	AT2G04755	.	other RNA	-3.31925
28718166	AT2G09525	.	other RNA	-3.31925
833692	AT5G37180	SUS5	sucrose synthase 5	-3.31868
832528	AT5G24570	.	hypothetical protein	-3.31461
838650	AT1G20610	CYCB2%3B3	Cyclin B2;3	-3.31118
4042810	ArthCt117	trnS	tRNA-Ser	-3.29894
825334	AT3G61610	.	Galactose mutarotase-like superfamily protein	-3.29858
3771355	AT5G38230	.	hypothetical protein	-3.29451
827370	AT4G16680	.	P-loop containing nucleoside triphosphate hydrolases superfamily protein	-3.28883
816529	AT2G20100	.	basic helix-loop-helix (bHLH) DNA-binding superfamily protein	-3.28672
832405	AT5G23400	.	Leucine-rich repeat (LRR) family protein	-3.28262
837600	AT1G10585	.	basic helix-loop-helix (bHLH) DNA-binding superfamily protein	-3.28131
832529	AT5G24580	.	Heavy metal transport/detoxification superfamily protein	-3.27671
827975	AT4G00530	.	UvrABC system protein A	-3.27467
834858	AT5G48060	.	C2 calcium/lipid-binding plant phosphoribosyltransferase family protein	-3.27467
838822	AT1G22170	.	Phosphoglycerate mutase family protein	-3.27154
826585	AT4G09950	.	P-loop containing nucleoside triphosphate hydrolases superfamily protein	-3.2711
836359	AT5G62380	NAC101	NAC-domain protein 101	-3.26329
839556	AT1G03010	.	Phototropic-responsive NPH3 family protein	-3.26329
842211	AT1G58420	.	Uncharacterized conserved protein UCP031279	-3.26329
3771296	AT5G35738	.	.	-3.26329
837444	AT1G09240	NAS3	nicotianamine synthase 3	-3.25281
824672	AT3G55060	.	CAP-gly domain linker	-3.2375
816079	AT2G15830	.	hypothetical protein	-3.22653
830565	AT5G06760	LEA4-5	Late Embryogenesis Abundant 4-5	-3.21903
832858	AT5G27920	.	F-box family protein	-3.2165
841880	AT1G54385	.	ARM repeat superfamily protein	-3.20277
832669	AT5G26000	TGG1	thioglucoside glucohydrolase 1	-3.20171
817819	AT2G32590	EMB2795	condensin complex subunit	-3.19986
829686	AT4G35320	.	hypothetical protein	-3.19578
830400	AT5G05180	.	myosin heavy chain, striated protein	-3.19344
833728	AT5G37500	GORK	gated outwardly-rectifying K+ channel	-3.1911
839486	AT1G04570	.	Major facilitator superfamily protein	-3.18255
827598	AT4G18640	MRH1	Leucine-rich repeat protein kinase family protein	-3.16276
820746	AT3G15150	HPY2	RING/U-box superfamily protein	-3.14793
842898	AT1G65870	.	Disease resistance-responsive (dirigent-like protein) family protein	-3.14015
836406	AT5G62850	AtVEX1	Nodulin MtN3 family protein	-3.13339
28718378	AT3G00300	.	uncharacterized misc_RNA	-3.13339
820848	AT3G16030	CES101	lectin protein kinase family protein	-3.1317
830907	AT5G10430	AGP4	arabinogalactan protein 4	-3.12859
842184	AT1G58170	.	Disease resistance-responsive (dirigent-like protein) family protein	-3.12859
28716738	AT1G07902	.	hypothetical protein	-3.12859
838480	AT1G18990	.	myosin-binding protein, putative (Protein of unknown function, DUF593)	-3.12222
7922343	AT4G01335	.	TATA box-binding protein associated factor RNA polymerase I subunit B-like protein	-3.12222
822222	AT3G26210	CYP71B23	cytochrome P450, family 71, subfamily B, polypeptide 23	-3.08711
3769719	AT3G55646	.	TPRXL	-3.08491
838315	AT1G17430	.	alpha/beta-Hydrolases superfamily protein	-3.07494
837724	AT1G02360	.	Chitinase family protein	-3.06858
824287	AT3G51240	F3H	flavanone 3-hydroxylase	-3.05763
830409	AT5G05270	CHIL	Chalcone-flavanone isomerase family protein	-3.04774
814649	AT2G01210	.	Leucine-rich repeat protein kinase family protein	-3.04268
832010	AT5G18920	.	Cox19-like CHCH family protein	-3.03591
831914	AT5G03170	FLA11	FASCICLIN-like arabinogalactan-protein 11	-3.03022
818416	AT2G38360	PRA1.B4	prenylated RAB acceptor 1.B4	-3.02147
844106	AT1G77700	.	Pathogenesis-related thaumatin superfamily protein	-3.02147
843785	AT1G74440	.	ER membrane protein, putative (DUF962)	-3.02017
820999	AT3G17360	POK1	phragmoplast orienting kinesin 1	-3.01944
844348	AT1G80080	TMM	Leucine-rich repeat (LRR) family protein	-3.01864
819038	AT2G44300	.	Bifunctional inhibitor/lipid-transfer protein/seed storage 2S albumin superfamily protein	-3.01218
821221	AT3G01330	DEL3	DP-E2F-like protein 3	-3.00349
843247	AT1G69160	.	suppressor	-2.99936
823393	AT3G43190	SUS4	sucrose synthase 4	-2.99847
821604	AT3G20570	ENODL9	early nodulin-like protein 9	-2.99534
844301	AT1G79620	.	Leucine-rich repeat protein kinase family protein	-2.9874
830112	AT4G39580	.	Galactose oxidase/kelch repeat superfamily protein	-2.98558
838687	AT1G20930	CDKB2%3B2	cyclin-dependent kinase B2;2	-2.98558
843828	AT1G74890	ARR15	response regulator 15	-2.98558
835750	AT5G56490	GulLO4	D-arabinono-1,4-lactone oxidase family protein	-2.98047
3768474	AT2G15030	.	.	-2.98047
840235	AT1G33420	.	RING/FYVE/PHD zinc finger superfamily protein	-2.97936
823971	AT3G48160	DEL1	DP-E2F-like 1	-2.97057
829381	AT4G32460	.	choice-of-anchor C domain protein, putative (Protein of unknown function, DUF642)	-2.95548
825368	AT3G61950	.	basic helix-loop-helix (bHLH) DNA-binding superfamily protein	-2.95493
824260	AT3G50960	PLP3a	thioredoxin domain PLP3A-like protein	-2.95398
816217	AT2G17120	LYM2	lysm domain GPI-anchored protein 2 precursor	-2.95332
832509	AT5G24380	YSL2	YELLOW STRIPE like 2	-2.94646
830801	AT5G09420	TOC64-V	translocon at the outer membrane of chloroplasts 64-V	-2.94398
838468	AT1G18870	ICS2	isochorismate synthase 2	-2.94015
825122	AT3G59530	LAP3	Calcium-dependent phosphotriesterase superfamily protein	-2.93985
827577	AT4G18470	SNI1	negative regulator of systemic acquired resistance (SNI1)	-2.93985
819112	AT2G45050	GATA2	GATA transcription factor 2	-2.93166
829797	AT4G36450	MPK14	mitogen-activated protein kinase 14	-2.93166
833951	AT5G39550	VIM3	Zinc finger (C3HC4-type RING finger) family protein	-2.93038
821558	AT3G20150	.	Kinesin motor family protein	-2.92892
836211	AT5G60900	RLK1	receptor-like protein kinase 1	-2.92475
820060	AT3G09070	OPS	LOW protein: UPF0503-like protein, putative (DUF740)	-2.92385
2745889	AT3G22415	.	hypothetical protein	-2.92373
815286	AT2G07170	.	ARM repeat superfamily protein	-2.9193
836610	AT5G64870	.	SPFH/Band 7/PHB domain-containing membrane-associated protein family	-2.9193
821947	AT3G23670	KINESIN-12B	phragmoplast-associated kinesin-related protein	-2.91307
817411	AT2G28620	.	P-loop containing nucleoside triphosphate hydrolases superfamily protein	-2.91197
836296	AT5G61740	ABCA10	ABC2 homolog 14	-2.90515
820402	AT3G12220	scpl16	serine carboxypeptidase-like 16	-2.9048
831892	AT5G02520	.	dentin sialophosphoprotein-like protein	-2.9048
818896	AT2G42950	.	Magnesium transporter CorA-like family protein	-2.89859
818216	AT2G36420	TRM27	nucleolin-like protein	-2.89353
826420	AT4G08590	ORTHL	ORTHRUS-like protein	-2.89152
843259	AT1G69280	.	hypothetical protein	-2.89152
824715	AT3G55500	EXPA16	expansin A16	-2.89023
834707	AT5G46640	.	AT hook motif DNA-binding family protein	-2.88733
818606	AT2G40150	TBL28	TRICHOME BIREFRINGENCE-LIKE 28	-2.88552
830429	AT5G05460	ENGase85A	Glycosyl hydrolase family 85	-2.88341
823704	AT3G45620	.	Transducin/WD40 repeat-like superfamily protein	-2.87144
818385	AT2G38070	.	LOW protein: UPF0503-like protein, putative (DUF740)	-2.87006
824220	AT3G50560	.	NAD(P)-binding Rossmann-fold superfamily protein	-2.87006
827050	AT4G14120	.	hypothetical protein	-2.87006
839318	AT1G01900	SBTI1.1	subtilase family protein	-2.86989
841830	AT1G53920	GLIP5	GDSL-motif lipase 5	-2.86319
831763	AT5G03670	TRM28	histone-lysine N-methyltransferase SETD1B-like protein	-2.86106
822336	AT3G27170	CLC-B	chloride channel B	-2.85798
6241460	AT1G08165	.	hypothetical protein	-2.85798
834052	AT5G40540	.	Protein kinase superfamily protein	-2.85744
828422	AT4G23230	CRK15	cysteine-rich RECEPTOR-like kinase	-2.85724
824761	AT3G55950	CCR3	CRINKLY4 related 3	-2.849
838334	AT1G03055	D27	beta-carotene isomerase D27-like protein	-2.846
821213	AT3G01080	WRKY58	WRKY DNA-binding protein 58	-2.84316
822195	AT3G25980	MAD2	DNA-binding HORMA family protein	-2.84298
820668	AT3G14450	CID9	CTC-interacting domain 9	-2.84051
817365	AT2G28190	CSD2	copper/zinc superoxide dismutase 2	-2.8401
823603	AT3G44735	PSK3	PHYTOSULFOKINE 3 PRECURSOR	-2.83978
830346	AT5G04680	.	Ankyrin repeat family protein	-2.83906
824013	AT3G48540	.	Cytidine/deoxycytidylate deaminase family protein	-2.83234
829441	AT4G33040	.	Thioredoxin superfamily protein	-2.83234
830137	AT4G39790	.	bZIP transcription factor, putative (DUF630 and DUF632)	-2.83234
843275	AT1G69430	.	Son of sevenless protein	-2.83234
6241265	AT5G39471	.	Cysteine/Histidine-rich C1 domain family protein	-2.83234
837597	AT1G10560	PUB18	plant U-box 18	-2.83033
831023	AT5G11510	MYB3R-4	myb domain protein 3r-4	-2.82802
819728	AT3G05620	.	Plant invertase/pectin methylesterase inhibitor superfamily	-2.82741
821860	AT3G22880	DMC1	DNA repair (Rad51) family protein	-2.82741
844078	AT1G77410	BGAL16	beta-galactosidase 16	-2.82741
6240525	AT4G16892	.	other RNA	-2.82741
28720545	AT5G03255	.	other RNA	-2.82741
828135	AT4G02110	.	transcription coactivator	-2.81083
816725	AT2G21890	CAD3	cinnamyl alcohol dehydrogenase homolog 3	-2.79645
821446	AT3G19120	.	PIF / Ping-Pong family of plant transposase	-2.79014
839723	AT1G28290	AGP31	arabinogalactan protein 31	-2.79014
818670	AT2G40750	WRKY54	WRKY DNA-binding protein 54	-2.78803
832015	AT5G18970	.	AWPM-19-like family protein	-2.78711
835577	AT5G54860	.	Major facilitator superfamily protein	-2.78336
835908	AT5G57970	.	DNA glycosylase superfamily protein	-2.78086
830519	AT5G06310	AtPOT1b	Nucleic acid-binding, OB-fold-like protein	-2.77426
840448	AT1G35530	FANCM	DEAD/DEAH box RNA helicase family protein	-2.77426
819252	AT2G46440	CNGC11	cyclic nucleotide-gated channels	-2.76313
818508	AT2G39230	LOJ	LATERAL ORGAN JUNCTION	-2.7631
816188	AT2G16870	.	Disease resistance protein (TIR-NBS-LRR class) family	-2.75122
10723069	AT4G38552	.	other RNA	-2.74457
826956	AT4G13260	YUC2	Flavin-binding monooxygenase family protein	-2.74369
830348	AT5G04700	.	Ankyrin repeat family protein	-2.74369
840237	AT1G33440	.	Major facilitator superfamily protein	-2.74369
838943	AT1G23340	.	carboxyl-terminal proteinase, putative (DUF239)	-2.73415
844008	AT1G76740	.	hypothetical protein	-2.73047
834590	AT5G45540	.	transmembrane protein, putative (DUF594)	-2.72634
832781	AT5G27230	.	Frigida-like protein	-2.72316
841703	AT1G52700	.	alpha/beta-Hydrolases superfamily protein	-2.72316
835754	AT5G56530	.	tRNA-splicing ligase (DUF239)	-2.71383
818059	AT2G34940	VSR5	VACUOLAR SORTING RECEPTOR 5	-2.71149
841088	AT1G45191	BGLU1	Glycosyl hydrolase superfamily protein	-2.71033
819390	AT2G47780	.	Rubber elongation factor protein (REF)	-2.70939
831496	AT5G16350	.	O-acyltransferase (WSD1-like) family protein	-2.70939
815021	AT2G04780	FLA7	FASCICLIN-like arabinoogalactan 7	-2.70555
837675	AT1G11330	.	S-locus lectin protein kinase family protein	-2.7003
827876	AT4G21270	ATK1	kinesin 1	-2.69887
5008194	AT5G01215	.	other RNA	-2.69211
838493	AT1G03210	.	Phenazine biosynthesis PhzC/PhzF protein	-2.69181
837865	AT1G13080	CYP71B2	cytochrome P450, family 71, subfamily B, polypeptide 2	-2.68695
821788	AT3G22231	PCC1	pathogen and circadian controlled 1	-2.68595
829210	AT4G30860	SDG4	SET domain group 4	-2.68115
28717960	AT2G08455	.	other RNA	-2.6779
816334	AT2G18196	.	Heavy metal transport/detoxification superfamily protein	-2.67473
844189	AT1G78530	.	Protein kinase superfamily protein	-2.67447
827072	AT4G14310	.	Transducin/WD40 repeat-like superfamily protein	-2.6703
832248	AT5G21482	CKX7	cytokinin oxidase 7	-2.66935
822187	AT3G25905	CLE27	CLAVATA3/ESR-RELATED 27	-2.66822
828610	AT4G25070	.	caldesmon-like protein	-2.66822
3766779	AT1G21945	.	hypothetical protein	-2.66822
839131	AT1G25450	KCS5	3-ketoacyl-CoA synthase 5	-2.66775
821072	AT3G03910	GDH3	glutamate dehydrogenase 3	-2.66387
838483	AT1G19020	.	CDP-diacylglycerol-glycerol-3-phosphate 3-phosphatidyltransferase	-2.66387
832692	AT5G26230	MAKR1	membrane-associated kinase regulator	-2.66068
6241487	AT1G31935	.	other RNA	-2.66068
28716421	AT1G06033	.	other RNA	-2.66068
837792	AT1G12370	PHR1	photolyase 1	-2.65823
838895	AT1G22885	.	transmembrane protein	-2.64873
831901	AT5G01210	.	HXXXD-type acyl-transferase family protein	-2.63619
830479	AT5G05940	ROPGEF5	ROP guanine nucleotide exchange factor 5	-2.63271
820657	AT3G14360	.	alpha/beta-Hydrolases superfamily protein	-2.63018
824550	AT3G53830	.	Regulator of chromosome condensation (RCC1) family protein	-2.62923
820355	AT3G11820	SYP121	syntaxin of plants 121	-2.62896
837229	AT1G07180	NDA1	alternative NAD(P)H dehydrogenase 1	-2.62496
825804	AT4G04695	CPK31	calcium-dependent protein kinase 31	-2.62437
28716850	AT1G08507	.	other RNA	-2.62234
836151	AT5G60290	.	hypothetical protein	-2.61891
834260	AT5G42530	.	hypothetical protein	-2.61634
818386	AT2G38080	IRX12	Laccase/Diphenol oxidase family protein	-2.61597
819386	AT2G47730	GSTF8	glutathione S-transferase phi 8	-2.61472
828401	AT4G23020	TRM11	hypothetical protein	-2.61451
821753	AT3G21950	.	S-adenosyl-L-methionine-dependent methyltransferases superfamily protein	-2.6145
821413	AT3G18800	.	transmembrane protein	-2.61379
831441	AT5G15840	CO	B-box type zinc finger protein with CCT domain-containing protein	-2.61379
831474	AT5G16160	.	hypothetical protein	-2.61379
28720138	AT4G16857	.	disease resistance protein (TIR-NBS-LRR class) family protein	-2.61379
835991	AT5G58770	cPT4	Undecaprenyl pyrophosphate synthetase family protein	-2.61338
817389	AT2G28410	.	transmembrane protein	-2.60772
816640	AT2G21050	LAX2	like AUXIN RESISTANT 2	-2.60691
3771399	AT5G42146	.	transmembrane protein	-2.60109
823602	AT3G44730	KP1	kinesin-like protein 1	-2.59144
843723	AT1G73870	BBX16	B-box type zinc finger protein with CCT domain-containing protein	-2.59123
834195	AT5G41900	.	alpha/beta-Hydrolases superfamily protein	-2.59109
824335	AT3G51720	.	WEB family protein (DUF827)	-2.59088
831947	AT5G18290	SIP1%3B2	Aquaporin-like superfamily protein	-2.59088
831395	AT5G15430	.	Plant calmodulin-binding protein-like protein	-2.58861
828773	AT4G26660	.	kinesin-like protein	-2.58721
826456	AT4G08850	.	Leucine-rich repeat receptor-like protein kinase family protein	-2.58648
842818	AT1G65110	.	Ubiquitin carboxyl-terminal hydrolase-related protein	-2.58344
828499	AT4G23990	CSLG3	cellulose synthase like G3	-2.57699
817633	AT2G30820	.	aspartyl/glutamyl-tRNA(Asn/Gln) amidotransferase subunit	-2.57678
816477	AT2G19580	TET2	tetraspanin2	-2.57542
831905	AT5G01370	ACI1	ALC-interacting protein 1	-2.57355
835966	AT5G58530	.	Glutaredoxin family protein	-2.57334
843172	AT1G68430	.	hypothetical protein	-2.57334
842569	AT1G62710	BETA-VPE	beta vacuolar processing enzyme	-2.57055
836088	AT5G59670	.	Leucine-rich repeat protein kinase family protein	-2.56996
836339	AT5G62180	CXE20	carboxyesterase 20	-2.56829
838751	AT1G03400	.	2-oxoglutarate (2OG) and Fe(II)-dependent oxygenase superfamily protein	-2.56461
825041	AT3G58720	.	RING/U-box superfamily protein	-2.56117
837092	AT1G05820	SPPL5	SIGNAL PEPTIDE PEPTIDASE-LIKE 5	-2.5588
838405	AT1G18250	ATLP-1	Pathogenesis-related thaumatin superfamily protein	-2.5588
821048	AT3G17800	.	alanine-tRNA ligase, putative (DUF760)	-2.55784
844219	AT1G78820	.	D-mannose binding lectin protein with Apple-like carbohydrate-binding domain-containing protein	-2.55748
816186	AT2G16850	PIP2%3B8	plasma membrane intrinsic protein 2;8	-2.55578
830050	AT4G38950	.	ATP binding microtubule motor family protein	-2.55535
821570	AT3G20260	.	DUF1666 family protein (DUF1666)	-2.55477
820196	AT3G10340	PAL4	phenylalanine ammonia-lyase 4	-2.55463
819584	AT3G04290	LTL1	Li-tolerant lipase 1	-2.55133
822536	AT3G28960	.	Transmembrane amino acid transporter family protein	-2.55006
829726	AT4G35730	.	Regulator of Vps4 activity in the MVB pathway protein	-2.55006
821607	AT3G20600	NDR1	Late embryogenesis abundant (LEA) hydroxyproline-rich glycoprotein family	-2.54925
842023	AT1G55740	SIP1	seed imbibition 1	-2.54589
820718	AT3G14890	.	phosphoesterase	-2.54361
830602	AT5G07110	PRA1.B6	prenylated RAB acceptor 1.B6	-2.54357
838366	AT1G17870	EGY3	ethylene-dependent gravitropism-deficient and yellow-green-like 3	-2.54345
832215	AT5G20910	AIP2	RING/U-box superfamily protein	-2.54125
843309	AT1G69730	.	Wall-associated kinase family protein	-2.53709
833894	AT5G39020	.	Malectin/receptor-like protein kinase family protein	-2.53552
834167	AT5G41650	.	Lactoylglutathione lyase / glyoxalase I family protein	-2.53528
5008300	AT5G44578	.	transmembrane protein	-2.53528
825365	AT3G61920	.	UvrABC system protein C	-2.53494
831502	AT5G16410	.	HXXXD-type acyl-transferase family protein	-2.53494
837161	AT1G06500	.	hypothetical protein	-2.53494
819697	AT3G05330	ATN	cyclin family	-2.53475
819907	AT3G07195	.	RPM1-interacting protein 4 (RIN4) family protein	-2.52627
6240835	AT1G64563	.	other RNA	-2.52464
843672	AT1G73370	SUS6	sucrose synthase 6	-2.51537
834496	AT5G44670	GALS2	glycosyltransferase family protein (DUF23)	-2.51487
835043	AT5G49800	.	Polyketide cyclase/dehydrase and lipid transport superfamily protein	-2.51466
824848	AT3G56810	.	hypothetical protein	-2.50938
28717243	AT1G16515	.	transmembrane protein	-2.50559
818787	AT2G41870	.	Remorin family protein	-2.50343
820955	AT3G16990	.	heme oxygenase-like, multi-helical	-2.50289
820141	AT3G09830	.	Protein kinase superfamily protein	-2.5024
828713	AT4G26070	MEK1	MAP kinase/ ERK kinase 1	-2.50203
819153	AT2G45450	ZPR1	binding protein	-2.49969
822339	AT3G27200	.	Cupredoxin superfamily protein	-2.49571
836794	AT5G66620	DAR6	DA1-related protein 6	-2.49571
832503	AT5G24330	ATXR6	TRITHORAX-RELATED PROTEIN 6	-2.49069
837275	AT1G07620	ATOBGM	GTP-binding protein Obg/CgtA	-2.48425
822418	AT3G27940	LBD26	LOB domain-containing protein 26	-2.47845
835537	AT5G54490	PBP1	pinoid-binding protein 1	-2.47845
843370	AT1G70340	.	dicer-like protein (DUF936)	-2.47845
828967	AT4G28490	HAE	Leucine-rich receptor-like protein kinase family protein	-2.47746
10723039	AT5G10605	.	methyltransferase	-2.47575
831404	AT5G15510	.	TPX2 (targeting protein for Xklp2) protein family	-2.47532
843474	AT1G71330	NAP5	non-intrinsic ABC protein 5	-2.47532
2745756	AT1G19394	.	hypothetical protein	-2.47532
835588	AT5G54970	.	hypothetical protein	-2.4749
828417	AT4G23180	CRK10	cysteine-rich RLK (RECEPTOR-like protein kinase) 10	-2.47412
829700	AT4G35480	RHA3B	RING-H2 finger A3B	-2.47329
816996	AT2G24600	.	Ankyrin repeat family protein	-2.47307
820106	AT3G09490	.	Tetratricopeptide repeat (TPR)-like superfamily protein	-2.47307
824765	AT3G55990	ESK1	trichome birefringence-like protein (DUF828)	-2.46999
834317	AT5G43020	.	Leucine-rich repeat protein kinase family protein	-2.46935
820038	AT3G08890	.	hypothetical protein (Protein of unknown function, DUF538)	-2.46534
827962	AT4G01480	PPa5	pyrophosphorylase 5	-2.46119
829772	AT4G36150	.	Disease resistance protein (TIR-NBS-LRR class) family	-2.45748
842980	AT1G66620	.	Protein with RING/U-box and TRAF-like domain	-2.45679
28719440	AT4G02795	.	uncharacterized misc_RNA	-2.45482
843870	AT1G75340	.	Zinc finger C-x8-C-x5-C-x3-H type family protein	-2.45201
832650	AT5G25810	tny	Integrase-type DNA-binding superfamily protein	-2.45129
832801	AT5G27420	CNI1	carbon/nitrogen insensitive 1	-2.4512
844253	AT1G79120	.	Ubiquitin carboxyl-terminal hydrolase family protein	-2.44822
28717781	AT2G07305	.	other RNA	-2.44822
817157	AT2G26170	CYP711A1	cytochrome P450, family 711, subfamily A, polypeptide 1	-2.44592
844033	AT1G76970	.	Target of Myb protein 1	-2.44428
840792	AT1G41830	SKS6	SKU5-similar 6	-2.44367
824666	AT3G55005	TON1B	tonneau 1b (TON1b)	-2.44181
821597	AT3G20510	.	Transmembrane proteins 14C	-2.44179
844744	ArthCp040	petL	cytochrome b6/f complex subunit VI	-2.43867
838006	AT1G14440	HB31	homeobox protein 31	-2.43833
829659	AT4G35070	.	SBP (S-ribonuclease binding protein) family protein	-2.43549
826005	AT4G06534	.	transmembrane protein	-2.4331
839140	AT1G03780	TPX2	targeting protein for XKLP2	-2.42958
819859	AT3G06740	GATA15	GATA transcription factor 15	-2.42768
828348	AT4G22530	.	S-adenosyl-L-methionine-dependent methyltransferases superfamily protein	-2.42547
836109	AT5G59870	HTA6	histone H2A 6	-2.41812
821972	AT3G23890	TOPII	topoisomerase II	-2.41593
832932	AT5G28450	.	Chlorophyll A-B binding family protein	-2.41263
814954	AT2G04170	.	TRAF-like family protein	-2.41216
819987	AT3G07960	PIP5K6	Phosphatidylinositol-4-phosphate 5-kinase family protein	-2.41165
3770172	AT4G16870	.	hypothetical protein	-2.41165
821429	AT3G18960	.	AP2/B3-like transcriptional factor family protein	-2.41041
834609	AT5G45700	.	Haloacid dehalogenase-like hydrolase (HAD) superfamily protein	-2.41041
835461	AT5G53800	.	nucleic acid-binding protein	-2.41041
841659	AT1G52290	PERK15	Protein kinase superfamily protein	-2.40734
827965	AT4G00480	ATMYC1	basic helix-loop-helix (bHLH) DNA-binding superfamily protein	-2.40059
843553	AT1G72210	.	basic helix-loop-helix (bHLH) DNA-binding superfamily protein	-2.40059
816899	AT2G23680	.	Cold acclimation protein WCOR413 family	-2.40006
823595	AT3G44690	.	hypothetical protein	-2.39993
827170	AT4G15070	.	Cysteine/Histidine-rich C1 domain family protein	-2.39764
838417	AT1G18360	.	alpha/beta-Hydrolases superfamily protein	-2.39577
820130	AT3G09730	.	POLAR LOCALIZATION DURING ASYMMETRIC DIVISION AND protein	-2.3943
2746202	AT5G48657	.	defense protein-like protein	-2.3916
821253	AT3G03440	.	ARM repeat superfamily protein	-2.38936
837831	AT1G12750	RBL6	RHOMBOID-like protein 6	-2.38501
824814	AT3G56470	.	F-box family protein	-2.38357
834625	AT5G45850	.	hypothetical protein (DUF688)	-2.3815
818986	AT2G43820	UGT74F2	UDP-glucosyltransferase 74F2	-2.37627
825457	AT3G62820	.	Plant invertase/pectin methylesterase inhibitor superfamily protein	-2.3743
817775	AT2G32160	.	S-adenosyl-L-methionine-dependent methyltransferases superfamily protein	-2.37257
10723119	AT5G28442	.	quinoprotein amine dehydrogenase, beta chain-like; RIC1-like guanyl-nucleotide exchange factor	-2.3684
817967	AT2G34060	.	Peroxidase superfamily protein	-2.36676
843213	AT1G68810	.	basic helix-loop-helix (bHLH) DNA-binding superfamily protein	-2.36671
841992	AT1G55450	.	S-adenosyl-L-methionine-dependent methyltransferases superfamily protein	-2.36588
3768382	AT2G23330	.	hypothetical protein	-2.36116
843286	AT1G69523	.	S-adenosyl-L-methionine-dependent methyltransferases superfamily protein	-2.35914
830474	AT5G05890	.	UDP-Glycosyltransferase superfamily protein	-2.3543
834281	AT5G42720	.	Glycosyl hydrolase family 17 protein	-2.35377
844376	AT1G80360	.	Pyridoxal phosphate (PLP)-dependent transferases superfamily protein	-2.35374
7922349	AT3G13404	.	hypothetical protein	-2.35
820394	AT3G12170	.	Chaperone DnaJ-domain superfamily protein	-2.34501
818192	AT2G36200	.	P-loop containing nucleoside triphosphate hydrolases superfamily protein	-2.3432
818506	AT2G39210	.	Major facilitator superfamily protein	-2.34233
818016	AT2G34530	.	transmembrane protein	-2.34216
820136	AT3G09780	CCR1	CRINKLY4 related 1	-2.34216
832210	AT5G20870	.	O-Glycosyl hydrolases family 17 protein	-2.34216
842528	AT1G62305	.	Core-2/I-branching beta-1,6-N-acetylglucosaminyltransferase family protein	-2.34002
837253	AT1G07410	RABA2b	RAB GTPase homolog A2B	-2.33686
837255	AT1G07430	HAI2	highly ABA-induced PP2C protein 2	-2.33277
828278	AT4G21890	.	zinc finger MYND domain protein	-2.33098
815890	AT2G14050	MCM9	minichromosome maintenance 9	-2.33039
817549	AT2G29990	NDA2	alternative NAD(P)H dehydrogenase 2	-2.32693
829115	AT4G29920	.	Double Clp-N motif-containing P-loop nucleoside triphosphate hydrolases superfamily protein	-2.32586
836877	AT5G67410	.	transcriptional regulator of RNA polII, SAGA, subunit	-2.32586
816518	AT2G19990	PR-1-LIKE	pathogenesis-related protein-1-like protein	-2.32509
821714	AT3G21600	.	Senescence/dehydration-associated protein-like protein	-2.32509
817388	AT2G28400	.	senescence regulator (Protein of unknown function, DUF584)	-2.32464
839162	AT1G26210	SOFL1	SOB five-like 1	-2.32369
835556	AT5G54670	ATK3	kinesin 3	-2.32011
840475	AT1G35710	.	kinase family with leucine-rich repeat domain-containing protein	-2.31542
828599	AT4G24970	.	Histidine kinase-, DNA gyrase B-, and HSP90-like ATPase family protein	-2.31319
838637	AT1G20490	.	AMP-dependent synthetase and ligase family protein	-2.3117
843240	AT1G69080	.	Adenine nucleotide alpha hydrolases-like superfamily protein	-2.3117
844731	ArthCp050	psbT	photosystem II protein T	-2.31051
821109	AT3G01960	.	hypothetical protein	-2.30911
5008113	AT4G02005	.	other RNA	-2.30887
838421	AT1G18400	BEE1	BR enhanced expression 1	-2.30835
3768823	AT3G03855	.	.	-2.30798
817653	AT2G31020	ORP1A	OSBP(oxysterol binding protein)-related protein 1A	-2.3045
1466244	ArthCt106	trnP	tRNA-Pro	-2.30389
824374	AT3G52110	.	interferon-activable protein	-2.3011
830502	AT5G06150	CYC1BAT	Cyclin family protein	-2.3011
830872	AT5G10080	.	Eukaryotic aspartyl protease family protein	-2.3011
831235	AT5G13880	.	cotton fiber protein	-2.29931
818261	AT2G36885	.	translation initiation factor	-2.297
2745821	AT1G52315	.	Regulator of Vps4 activity in the MVB pathway protein	-2.29617
833589	AT5G35970	.	P-loop containing nucleoside triphosphate hydrolases superfamily protein	-2.29364
839467	AT1G02730	CSLD5	cellulose synthase-like D5	-2.29259
842122	AT1G56670	.	GDSL-like Lipase/Acylhydrolase superfamily protein	-2.2882
819738	AT3G05690	NF-YA2	nuclear factor Y, subunit A2	-2.28804
839523	AT1G01560	MPK11	MAP kinase 11	-2.28799
819127	AT2G45190	AFO	Plant-specific transcription factor YABBY family protein	-2.28381
3768963	AT3G27906	.	hypothetical protein	-2.28225
819235	AT2G46270	GBF3	G-box binding factor 3	-2.28088
818050	AT2G34850	MEE25	NAD(P)-binding Rossmann-fold superfamily protein	-2.27861
838418	AT1G18370	HIK	ATP binding microtubule motor family protein	-2.27854
833757	AT5G37790	.	Protein kinase superfamily protein	-2.27419
819769	AT3G05980	.	hypothetical protein	-2.2741
831442	AT5G15850	COL1	CONSTANS-like 1	-2.27106
828481	AT4G23810	WRKY53	WRKY family transcription factor	-2.26889
838744	AT1G21460	SWEET1	Nodulin MtN3 family protein	-2.26728
837660	AT1G11190	BFN1	bifunctional nuclease i	-2.26232
836187	AT5G60660	PIP2%3B4	plasma membrane intrinsic protein 2;4	-2.26218
841354	AT1G49310	.	transmembrane protein	-2.26174
819665	AT3G05030	NHX2	sodium hydrogen exchanger 2	-2.2572
835456	AT5G53750	.	CBS domain-containing protein	-2.25683
836643	AT5G65200	PUB38	plant U-box 38	-2.25492
819068	AT2G44600	.	hypothetical protein	-2.25462
828852	AT4G27435	.	fiber (DUF1218)	-2.25352
839998	AT1G31130	.	polyadenylate-binding protein 1-B-binding protein	-2.25119
841014	AT1G44110	CYCA1%3B1	Cyclin A1;1	-2.24845
816792	AT2G22610	.	Di-glucose binding protein with Kinesin motor domain-containing protein	-2.2472
835801	AT5G56990	.	proteinase inhibitor I25, cystatin, motif protein	-2.2472
815862	AT2G13790	SERK4	somatic embryogenesis receptor-like kinase 4	-2.24489
825109	AT3G59400	GUN4	protein GENOMES UNCOUPLED 4	-2.24362
835358	AT5G52810	.	NAD(P)-binding Rossmann-fold superfamily protein	-2.24349
844284	AT1G79460	GA2	Terpenoid cyclases/Protein prenyltransferases superfamily protein	-2.24241
828550	AT4G24480	.	Protein kinase superfamily protein	-2.24232
824438	AT3G52720	ACA1	alpha carbonic anhydrase 1	-2.24193
831716	AT5G01620	TBL35	TRICHOME BIREFRINGENCE-LIKE 35	-2.24175
829661	AT4G35090	CAT2	catalase 2	-2.23958
843741	AT1G74030	ENO1	enolase 1	-2.23494
2745699	AT4G11211	.	hypothetical protein	-2.23368
820102	AT3G09440	.	Heat shock protein 70 (Hsp 70) family protein	-2.23066
831257	AT5G14080	.	Tetratricopeptide repeat (TPR)-like superfamily protein	-2.22851
839502	AT1G04520	PDLP2	plasmodesmata-located protein 2	-2.22816
841339	AT1G49160	WNK7	Protein kinase superfamily protein	-2.22792
6240718	AT1G53542	.	hypothetical protein	-2.22671
832667	AT5G25980	TGG2	glucoside glucohydrolase 2	-2.22594
828238	AT4G21530	APC4	Transducin/WD40 repeat-like superfamily protein	-2.22471
818697	AT2G40970	MYBC1	Homeodomain-like superfamily protein	-2.22311
837758	AT1G12060	BAG5	BCL-2-associated athanogene 5	-2.22311
824338	AT3G51750	.	hypothetical protein	-2.22015
842197	AT1G58280	.	Phosphoglycerate mutase family protein	-2.21929
842157	AT1G57820	VIM1	Zinc finger (C3HC4-type RING finger) family protein	-2.219
824001	AT3G48425	.	DNAse I-like superfamily protein	-2.21848
822047	AT3G24520	HSFC1	heat shock transcription factor C1	-2.21649
828320	AT4G22250	.	RING/U-box superfamily protein	-2.21605
831580	AT5G17160	.	aspartic/glutamic acid-rich protein	-2.21605
818509	AT2G39240	.	RNA polymerase I specific transcription initiation factor RRN3 protein	-2.21216
822386	AT3G27640	.	Transducin/WD40 repeat-like superfamily protein	-2.21216
839292	AT1G05170	.	Galactosyltransferase family protein	-2.20789
825215	AT3G60440	.	Phosphoglycerate mutase family protein	-2.20655
837845	AT1G12880	NUDT12	nudix hydrolase homolog 12	-2.20495
832662	AT5G25930	.	kinase family with leucine-rich repeat domain-containing protein	-2.20389
3771385	AT5G40405	.	Tetratricopeptide repeat (TPR)-like superfamily protein	-2.20074
835693	AT5G55950	.	Nucleotide/sugar transporter family protein	-2.20039
818429	AT2G38470	WRKY33	WRKY DNA-binding protein 33	-2.19998
836702	AT5G65730	XTH6	xyloglucan endotransglucosylase/hydrolase 6	-2.19691
839304	AT1G02820	LEA3	Late embryogenesis abundant 3 (LEA3) family protein	-2.1969
831278	AT5G14280	.	DNA-binding storekeeper-like protein	-2.19689
819343	AT2G47300	POP1	ribonuclease Ps	-2.19336
820127	AT3G09700	.	Chaperone DnaJ-domain superfamily protein	-2.19004
843061	AT1G67410	.	Exostosin family protein	-2.18809
822344	AT3G27250	.	hypothetical protein	-2.18131
833816	AT5G38340	.	Disease resistance protein (TIR-NBS-LRR class) family	-2.18131
836792	AT5G66600	.	electron transporter, putative (Protein of unknown function, DUF547)	-2.18131
834906	AT5G48500	.	pathogenic type III effector avirulence factor Avr AvrRpt-cleavage: cleavage site protein	-2.18046
820574	AT3G13674	.	hypothetical protein	-2.17639
843683	AT1G73480	.	alpha/beta-Hydrolases superfamily protein	-2.17476
815989	AT2G15000	.	caspase-6 protein	-2.17211
829604	AT4G34530	CIB1	cryptochrome-interacting basic-helix-loop-helix 1	-2.17211
836552	AT5G64310	AGP1	arabinogalactan protein 1	-2.17211
830677	AT5G07840	PIA1	Ankyrin repeat family protein	-2.17119
824375	AT3G52115	GR1	protein gamma response 1	-2.16837
830670	AT5G07770	.	Actin-binding FH2 protein	-2.16833
829129	AT4G30060	.	Core-2/I-branching beta-1,6-N-acetylglucosaminyltransferase family protein	-2.16599
844063	AT1G77270	.	hypothetical protein	-2.16507
824976	AT3G58070	GIS	C2H2 and C2HC zinc fingers superfamily protein	-2.16479
822074	AT3G24760	.	Galactose oxidase/kelch repeat superfamily protein	-2.16213
836089	AT5G59680	.	Leucine-rich repeat protein kinase family protein	-2.16213
835389	AT5G53090	.	NAD(P)-binding Rossmann-fold superfamily protein	-2.16208
828016	AT4G00380	FDM2	XH/XS domain-containing protein	-2.15963
821209	AT3G01140	MYB106	myb domain protein 106	-2.15949
832805	AT5G27460	.	Tetratricopeptide repeat (TPR)-like superfamily protein	-2.15949
834147	AT5G41460	.	transferring glycosyl group transferase (DUF604)	-2.15876
843721	AT1G73850	.	DNA ligase (DUF1666)	-2.15712
838633	AT1G20450	ERD10	Dehydrin family protein	-2.15514
842107	AT1G56540	.	Disease resistance protein (TIR-NBS-LRR class) family	-2.15444
820112	AT3G09550	.	Ankyrin repeat family protein	-2.15354
823546	AT3G44220	.	Late embryogenesis abundant (LEA) hydroxyproline-rich glycoprotein family	-2.15302
842120	AT1G56650	PAP1	production of anthocyanin pigment 1	-2.15185
821495	AT3G19580	ZF2	zinc-finger protein 2	-2.15124
839813	AT1G29380	.	Carbohydrate-binding X8 domain superfamily protein	-2.15124
837576	AT1G10370	ERD9	Glutathione S-transferase family protein	-2.14926
822184	AT3G25882	NIMIN-2	NIM1-interacting 2	-2.14882
821875	AT3G23010	RLP36	receptor like protein 36	-2.1472
815058	AT2G05100	LHCB2.1	photosystem II light harvesting complex protein 2.1	-2.14623
821768	AT3G22060	.	Receptor-like protein kinase-related family protein	-2.14542
825433	AT3G62590	.	alpha/beta-Hydrolases superfamily protein	-2.14542
824640	AT3G54750	.	downstream neighbor of Son	-2.14487
818599	AT2G40100	LHCB4.3	light harvesting complex photosystem II	-2.14213
828888	AT4G27740	.	Yippee family putative zinc-binding protein	-2.13999
844781	ArthCp016	psbM	photosystem II protein M	-2.13876
817923	AT2G33580	LYK5	Protein kinase superfamily protein	-2.13703
834287	AT5G42770	.	Maf-like protein	-2.13203
827643	AT4G19050	.	NB-ARC domain-containing disease resistance protein	-2.12962
823620	AT3G44860	FAMT	farnesoic acid carboxyl-O-methyltransferase	-2.1294
831492	AT5G16310	UCH1	Peptidase C12, ubiquitin carboxyl-terminal hydrolase 1	-2.12871
844181	AT1G78450	.	SOUL heme-binding family protein	-2.12746
3770848	AT5G28913	SADHU4-1	hypothetical protein	-2.12669
837808	AT1G12520	CCS	copper chaperone for SOD1	-2.12611
838783	AT1G21790	.	TRAM, LAG1 and CLN8 (TLC) lipid-sensing domain containing protein	-2.12516
816831	AT2G23000	scpl10	serine carboxypeptidase-like 10	-2.12496
831241	AT5G13930	TT4	Chalcone and stilbene synthase family protein	-2.12459
821303	AT3G03270	.	Adenine nucleotide alpha hydrolases-like superfamily protein	-2.12315
842198	AT1G58290	HEMA1	Glutamyl-tRNA reductase family protein	-2.12018
840379	AT1G34750	.	Protein phosphatase 2C family protein	-2.11936
821499	AT3G19620	.	Glycosyl hydrolase family protein	-2.11045
830328	AT5G04490	VTE5	phytol kinase 1 VTE5	-2.11036
829919	AT4G37650	SHR	GRAS family transcription factor	-2.10975
821924	AT3G23430	PHO1	phosphate 1	-2.10953
815007	AT2G04650	.	ADP-glucose pyrophosphorylase family protein	-2.10938
830594	AT5G07030	.	Eukaryotic aspartyl protease family protein	-2.1093
5008162	AT4G25225	.	transmembrane protein	-2.10912
818507	AT2G39220	PLP6	PATATIN-like protein 6	-2.10907
816701	AT2G21630	.	Sec23/Sec24 protein transport family protein	-2.10791
832540	AT5G24680	.	Peptidase C78, ubiquitin fold modifier-specific peptidase 1/ 2	-2.10702
828832	AT4G27240	.	zinc finger (C2H2 type) family protein	-2.10668
3769688	AT3G48650	.	.	-2.10668
817498	AT2G29490	GSTU1	glutathione S-transferase TAU 1	-2.10607
825505	AT3G63300	FKD1	FORKED 1	-2.10607
842032	AT1G55820	.	lysine-specific demethylase, putative (DUF1296)	-2.10607
835759	AT5G56580	MKK6	MAP kinase kinase 6	-2.105
828705	AT4G25990	CIL	CCT motif family protein	-2.10466
3766738	AT1G16550	.	.	-2.10466
834430	AT5G44070	CAD1	phytochelatin synthase 1 (PCS1)	-2.10453
841724	AT1G52910	.	fiber (DUF1218)	-2.10429
821289	AT3G02640	.	transmembrane protein	-2.10342
837337	AT1G08160	.	Late embryogenesis abundant (LEA) hydroxyproline-rich glycoprotein family	-2.10342
821402	AT3G18710	PUB29	plant U-box 29	-2.09716
818711	AT2G41120	.	DUF309 domain protein	-2.0949
820043	AT3G08940	LHCB4.2	light harvesting complex photosystem II	-2.09454
833941	AT5G39450	.	F-box family protein	-2.09358
834512	AT5G44820	.	Nucleotide-diphospho-sugar transferase family protein	-2.09299
823907	AT3G47530	.	Pentatricopeptide repeat (PPR) superfamily protein	-2.09148
838400	AT1G03130	PSAD-2	photosystem I subunit D-2	-2.09066
828480	AT4G23800	3xHMG-box2	HMG (high mobility group) box protein	-2.08961
842637	AT1G63310	.	hypothetical protein	-2.08961
835307	AT5G52310	LTI78	low-temperature-responsive protein 78 (LTI78) / desiccation-responsive protein 29A (RD29A)	-2.08951
818717	AT2G41180	SIB2	VQ motif-containing protein	-2.08786
814695	AT2G01660	PDLP6	plasmodesmata-located protein 6	-2.0852
843015	AT1G66970	SVL2	SHV3-like 2	-2.08376
819832	AT3G06540	REP	Rab escort protein	-2.08142
819558	AT3G04030	MYR2	Homeodomain-like superfamily protein	-2.07934
822310	AT3G26932	DRB3	dsRNA-binding protein 3	-2.07763
835847	AT5G57410	.	Afadin/alpha-actinin-binding protein	-2.07487
831665	AT5G17980	.	C2 calcium/lipid-binding plant phosphoribosyltransferase family protein	-2.07445
844753	ArthCp032	psaI	photosystem I subunit VIII	-2.07217
817089	AT2G25510	.	transmembrane protein	-2.06937
838135	AT1G15660	CENP-C	centromere protein C	-2.06769
823900	AT3G47460	ATSMC2	Structural maintenance of chromosomes (SMC) family protein	-2.06455
828375	AT4G22760	.	Tetratricopeptide repeat (TPR)-like superfamily protein	-2.06406
817692	AT2G31340	emb1381	embryo defective 1381	-2.06387
831196	AT5G13520	.	peptidase M1 family protein	-2.06387
814647	AT2G01190	PDE331	Octicosapeptide/Phox/Bem1p family protein	-2.06208
839601	AT1G27120	.	Galactosyltransferase family protein	-2.06164
834063	AT5G40640	.	transmembrane protein	-2.05859
829168	AT4G30450	.	glycine-rich protein	-2.05759
832117	AT5G19950	.	tudor domain protein (DUF1767)	-2.05759
822424	AT3G28007	SWEET4	Nodulin MtN3 family protein	-2.05535
838529	AT1G19450	.	Major facilitator superfamily protein	-2.05447
814903	AT2G03760	SOT12	sulfotransferase 12	-2.05444
836511	AT5G63905	.	transmembrane protein	-2.05414
838296	AT1G17250	RLP3	receptor like protein 3	-2.05221
825200	AT3G60290	.	2-oxoglutarate (2OG) and Fe(II)-dependent oxygenase superfamily protein	-2.05134
819708	AT3G05430	.	Tudor/PWWP/MBT superfamily protein	-2.04945
816643	AT2G21080	.	Ras guanine nucleotide exchange factor K	-2.04909
835220	AT5G51460	ATTPPA	Haloacid dehalogenase-like hydrolase (HAD) superfamily protein	-2.04701
843852	AT1G75150	.	DNA ligase-like protein	-2.04671
842958	AT1G66400	CML23	calmodulin like 23	-2.04564
835209	AT5G51350	MOL1	Leucine-rich repeat transmembrane protein kinase family protein	-2.04492
821735	AT3G21810	.	Zinc finger C-x8-C-x5-C-x3-H type family protein	-2.04293
838755	AT1G21540	.	AMP-dependent synthetase and ligase family protein	-2.03999
837069	AT1G05630	5PTASE13	Endonuclease/exonuclease/phosphatase family protein	-2.03982
819269	AT2G46570	LAC6	laccase 6	-2.03693
28717350	AT1G53875	.	LURP-one-like protein	-2.03658
827346	AT4G16480	INT4	inositol transporter 4	-2.03515
829765	AT4G36090	.	oxidoreductase, 2OG-Fe(II) oxygenase family protein	-2.03487
839431	AT1G04730	CTF18	P-loop containing nucleoside triphosphate hydrolases superfamily protein	-2.03383
820341	AT3G11690	.	hypothetical protein	-2.03255
843001	AT1G66830	.	Leucine-rich repeat protein kinase family protein	-2.03255
838195	AT1G16260	.	Wall-associated kinase family protein	-2.03223
831051	AT5G11790	NDL2	N-MYC downregulated-like 2	-2.03132
840184	AT1G32900	GBSS1	UDP-Glycosyltransferase superfamily protein	-2.03109
822269	AT3G26600	ARO4	armadillo repeat only 4	-2.03
818899	AT2G42975	.	myosin-G heavy chain-like protein	-2.02865
819296	AT2G46830	CCA1	circadian clock associated 1	-2.02865
832622	AT5G25475	.	AP2/B3-like transcriptional factor family protein	-2.02715
821995	AT3G24090	GFAT	putative glucosamine-fructose-6-phosphate aminotransferase	-2.02586
824259	AT3G50950	ZAR1	HOPZ-ACTIVATED RESISTANCE 1	-2.02437
824637	AT3G54720	AMP1	Peptidase M28 family protein	-2.02397
831485	AT5G16250	.	transmembrane protein	-2.02204
3766694	AT1G10850	.	Leucine-rich repeat protein kinase family protein	-2.02146
820015	AT3G08680	.	Leucine-rich repeat protein kinase family protein	-2.02103
823396	AT3G43210	TES	ATP binding microtubule motor family protein	-2.02068
824838	AT3G56710	SIB1	sigma factor binding protein 1	-2.01792
827321	AT4G16265	NRPB9B	RNA polymerases M/15 Kd subunit	-2.01183
820378	AT3G12040	.	DNA-3-methyladenine glycosylase (MAG)	-2.01158
28721288	AT5G64800	CLE21	CLAVATA3/ESR-RELATED 21	-2.00987
842341	AT1G60460	.	hypothetical protein	-2.00872
816142	AT2G16440	MCM4	Minichromosome maintenance (MCM2/3/5) family protein	-2.00776
834332	AT5G43150	.	elongation factor	-2.00604
834193	AT5G41880	POLA3	DNA primase POLA3	-2.006
836585	AT5G64640	.	Plant invertase/pectin methylesterase inhibitor superfamily	-2.00578
829523	AT4G33810	.	Glycosyl hydrolase superfamily protein	-2.00559
830665	AT5G07720	XXT3	Galactosyl transferase GMA12/MNN10 family protein	-2.00359
